# Supplementary material for: [(Z)-N-(3-Chloro­phen­yl)-O-ethyl­thio­carbamato-κS](triphenyl­phosphine-κP)gold(I)
Source: Acta Crystallogr Sect E Struct Rep Online. 2009 Nov 25;65(Pt 12):m1663. doi: 10.1107/S1600536809049551 (PMC2971815; doi:10.1107/S1600536809049551)
Supplement: Supplementary file 1 [file e-65-m1663-sup1.cif]

##############################################################################
###                                                                        ###
###        Electronic paper (Acta Crystallographica Section E)             ###
###                                                                        ###
##############################################################################
#                                                                            #
# This CIF contains the data in a paper accepted for publication in Acta     #
# Crystallographica Section E. It conforms to the requirements of Notes      #
# for Authors for Section E, and has been peer reviewed under the auspices   #
# of the IUCr Commission on Journals.                                        #
#                                                                            #
# Full details of the Crystallographic Information File format               #
# are given in the paper "The Crystallographic Information File (CIF):       #
# a New Standard Archive File for Crystallography" by S. R. Hall, F. H.      #
# Allen and I. D. Brown [Acta Cryst. (1991), A47, 655-685].                  #
#                                                                            #
# The current version of the core CIF dictionary is obtainable from          #
# ftp://ftp.iucr.org/pub/cif_core.dic. The current version number is 2.4.    #
#                                                                            #
# Software is freely available for graphical display of the structure(s) in  #
# this CIF.  For information consult the CIF home page http://www.iucr.org/  #
# cif/home.html                                                              #
#                                                                            #
# This file may be used for bona fide research purposes within the           #
# scientific community so long as proper attribution is given to the journal # 
# article from which it was obtained.                                        #
#                                                                            #
##############################################################################
                                             
data_global
_audit_creation_method     SHELXL-97
_journal_date_recd_electronic     2009-11-17
_journal_date_accepted     2009-11-19
_journal_name_full     'Acta Crystallographica, Section E'
_journal_year     2009
_journal_volume     65
_journal_issue     12
_journal_page_first     m1663
_journal_page_last     m1663
_journal_paper_category     QM
_journal_coeditor_code     CI2966
_publ_contact_author_name     ' Edward RT Tiekink '
_publ_contact_author_address
;
Department of Chemistry, University of Malaya,
50603 Kuala Lumpur, Malaysia
;
_publ_contact_author_email
;
edward.tiekink@gmail.com
;
_publ_contact_author_fax     ' +60 3 7967 4193 '
_publ_contact_author_phone     ' +60 3 7967 6775 '
_publ_section_title
;\
[(<i>Z</i>)-<i>N</i>-(3-Chlorophenyl)-<i>O</i>-ethylthiocarbamato-\
\k<i>S</i>](triphenylphosphine-\k<i>P</i>)gold(I)
;
loop_
    _publ_author_name
    _publ_author_footnote
    _publ_author_address
    'Tadbuppa, Primjira P.' .
;
Department of Chemistry,
National University of Singapore, Singapore 117543
;
    'Tiekink, Edward R. T.' .
;
Department of Chemistry, University of Malaya,
50603 Kuala Lumpur, Malaysia
;
data_I
_audit_creation_method     SHELXL-97
_chemical_name_systematic
;
[(<i>Z</i>)-<i>N</i>-(3-Chlorophenyl)-<i>O</i>-ethylthiocarbamato-
\k<i>S</i>](triphenylphosphine-\k<i>P</i>)gold(I)
;
_chemical_name_common     ?
_chemical_formula_moiety     'C27 H24 Au Cl N O P S'
_chemical_formula_sum     'C27 H24 Au Cl N O P S'
_chemical_formula_iupac     '[Au (C9 H9 Cl N O S) (C18 H15 P)]'
_chemical_formula_weight     673.92
_chemical_melting_point     ?
_symmetry_cell_setting     Triclinic
_symmetry_space_group_name_H-M     'P -1'
_symmetry_space_group_name_Hall     '-P 1'
loop_
    _symmetry_equiv_pos_as_xyz
    'x, y, z'
    '-x, -y, -z'
_cell_length_a     8.7561(4)
_cell_length_b     12.3514(6)
_cell_length_c     13.0432(6)
_cell_angle_alpha     110.0760(10)
_cell_angle_beta     105.2890(10)
_cell_angle_gamma     97.4810(10)
_cell_volume     1239.52(10)
_cell_formula_units_Z     2
_cell_measurement_reflns_used     5349
_cell_measurement_theta_min     2.5
_cell_measurement_theta_max     29.7
_cell_measurement_temperature     223(2)
_exptl_crystal_description     Block
_exptl_crystal_colour     colourless
_exptl_crystal_size_max     0.11
_exptl_crystal_size_mid     0.10
_exptl_crystal_size_min     0.05
_exptl_crystal_density_diffrn     1.806
_exptl_crystal_density_meas     ?
_exptl_crystal_density_method     'not measured'
_exptl_crystal_F_000     656
_exptl_absorpt_coefficient_mu     6.212
_exptl_absorpt_correction_type     multi-scan
_exptl_absorpt_process_details     '(SADABS; Bruker, 2000)'
_exptl_absorpt_correction_T_min     0.620
_exptl_absorpt_correction_T_max     1
_diffrn_ambient_temperature     223(2)
_diffrn_radiation_type     MoK\a
_diffrn_radiation_wavelength     0.71069
_diffrn_radiation_source     'fine-focus sealed tube'
_diffrn_radiation_monochromator     graphite
_diffrn_measurement_device_type     'Bruker SMART CCD area-detector'
_diffrn_measurement_method     '\w scans'
_diffrn_detector_area_resol_mean     ?
_diffrn_reflns_number     10396
_diffrn_reflns_av_R_equivalents     0.022
_diffrn_reflns_av_sigmaI/netI     0.035
_diffrn_reflns_theta_min     1.76
_diffrn_reflns_theta_max     27.50
_diffrn_reflns_theta_full     27.5
_diffrn_measured_fraction_theta_max     0.995
_diffrn_measured_fraction_theta_full     0.995
_diffrn_reflns_limit_h_min     -11
_diffrn_reflns_limit_h_max     11
_diffrn_reflns_limit_k_min     -14
_diffrn_reflns_limit_k_max     16
_diffrn_reflns_limit_l_min     -16
_diffrn_reflns_limit_l_max     12
_diffrn_standards_number     0
_diffrn_standards_interval_count     .
_diffrn_standards_interval_time     .
_diffrn_standards_decay_%     ?
_refine_special_details
;
Refinement of <i>F</i>^2^ against ALL reflections. The weighted <i>R</i>-factor
<i>wR</i> and goodness of fit <i>S</i> are based on <i>F</i>^2^, conventional
<i>R</i>-factors <i>R</i> are based on <i>F</i>, with <i>F</i> set to zero for
negative <i>F</i>^2^. The threshold expression of <i>F</i>^2^ >
2\s(<i>F</i>^2^) is used only for calculating <i>R</i>-factors(gt) <i>etc</i>.
and is not relevant to the choice of reflections for refinement.
<i>R</i>-factors based on <i>F</i>^2^ are statistically about twice as large
as those based on <i>F</i>, and <i>R</i>- factors based on ALL data will be
even larger.
;
_reflns_number_total     5662
_reflns_number_gt     5184
_reflns_threshold_expression     I>2\s(I)
_refine_ls_structure_factor_coef     Fsqd
_refine_ls_matrix_type     full
_refine_ls_R_factor_all     0.031
_refine_ls_R_factor_gt     0.027
_refine_ls_wR_factor_gt     0.064
_refine_ls_wR_factor_ref     0.065
_refine_ls_goodness_of_fit_ref     1.03
_refine_ls_restrained_S_all     1.03
_refine_ls_number_reflns     5662
_refine_ls_number_parameters     298
_refine_ls_number_restraints     0
_refine_ls_hydrogen_treatment     constr
_refine_ls_weighting_scheme     calc
_refine_ls_weighting_details
                 'calc w=1/[\s^2^(Fo^2^)+(0.0376P)^2^] where P=(Fo^2^+2Fc^2^)/3'
_atom_sites_solution_hydrogens     geom
_atom_sites_solution_primary     direct
_atom_sites_solution_secondary     difmap
_refine_ls_shift/su_max     0.001
_refine_ls_shift/su_max_lt     0.001
_refine_ls_shift/su_mean     0.000
_refine_diff_density_max     1.79
_refine_diff_density_min     -0.51
_refine_ls_extinction_method     none
_refine_ls_extinction_coef     ?
loop_
    _atom_type_symbol
    _atom_type_description
    _atom_type_scat_dispersion_real
    _atom_type_scat_dispersion_imag
    _atom_type_scat_source
    'C' 'C' 0.0033 0.0016
                         'International Tables Vol C Tables 4.2.6.8 and 6.1.1.4'
    'H' 'H' 0.0000 0.0000
                         'International Tables Vol C Tables 4.2.6.8 and 6.1.1.4'
    'Au' 'Au' -2.0133 8.8022
                         'International Tables Vol C Tables 4.2.6.8 and 6.1.1.4'
    'N' 'N' 0.0061 0.0033
                         'International Tables Vol C Tables 4.2.6.8 and 6.1.1.4'
    'O' 'O' 0.0106 0.0060
                         'International Tables Vol C Tables 4.2.6.8 and 6.1.1.4'
    'P' 'P' 0.1023 0.0942
                         'International Tables Vol C Tables 4.2.6.8 and 6.1.1.4'
    'S' 'S' 0.1246 0.1234
                         'International Tables Vol C Tables 4.2.6.8 and 6.1.1.4'
    'Cl' 'Cl' 0.1484 0.1585
                         'International Tables Vol C Tables 4.2.6.8 and 6.1.1.4'
_computing_data_collection     'SMART (Bruker, 2000)'
_computing_cell_refinement     'SAINT (Bruker, 2000)'
_computing_data_reduction     'SHELXTL (Sheldrick, 2008)'
_computing_structure_solution
                            'PATTY in DIRDIF92 (Beurskens <i>et al.</i>,  1992)'
_computing_structure_refinement     'SHELXL97 (Sheldrick, 2008)'
_computing_molecular_graphics     'DIAMOND (Brandenburg, 2006)'
_computing_publication_material     'publCIF (Westrip, 2009)'
loop_
    _atom_site_type_symbol
    _atom_site_label
    _atom_site_fract_x
    _atom_site_fract_y
    _atom_site_fract_z
    _atom_site_U_iso_or_equiv
    _atom_site_adp_type
    _atom_site_calc_flag
    _atom_site_refinement_flags
    _atom_site_occupancy
    _atom_site_disorder_assembly
    _atom_site_disorder_group
    Au Au 0.129193(15) 0.238137(11) 0.027706(10) 0.02816(5) Uani d . 1 . .
    Cl Cl 0.38116(14) 0.55776(11) 0.65290(9) 0.0512(3) Uani d . 1 . .
    S S1 0.15605(12) 0.37252(8) 0.20892(7) 0.0345(2) Uani d . 1 . .
    P P1 0.10947(10) 0.09758(8) -0.14385(7) 0.02494(17) Uani d . 1 . .
    O O1 0.2140(3) 0.4991(2) 0.0947(2) 0.0326(5) Uani d . 1 . .
    N N1 0.1960(4) 0.6110(3) 0.2686(3) 0.0331(7) Uani d . 1 . .
    C C1 0.1923(4) 0.5102(3) 0.1967(3) 0.0303(7) Uani d . 1 . .
    C C2 0.1738(4) 0.6210(3) 0.3749(3) 0.0312(8) Uani d . 1 . .
    C C3 0.2780(4) 0.5892(3) 0.4543(3) 0.0336(8) Uani d . 1 . .
    H H3 0.3665 0.5596 0.4384 0.040 Uiso calc R 1 . .
    C C4 0.2509(4) 0.6011(3) 0.5561(3) 0.0338(8) Uani d . 1 . .
    C C5 0.1230(5) 0.6436(4) 0.5839(3) 0.0409(9) Uani d . 1 . .
    H H5 0.1046 0.6490 0.6530 0.049 Uiso calc R 1 . .
    C C6 0.0223(5) 0.6783(4) 0.5051(4) 0.0459(10) Uani d . 1 . .
    H H6 -0.0647 0.7093 0.5222 0.055 Uiso calc R 1 . .
    C C7 0.0478(5) 0.6679(4) 0.4030(3) 0.0424(9) Uani d . 1 . .
    H H7 -0.0209 0.6929 0.3516 0.051 Uiso calc R 1 . .
    C C8 0.2069(5) 0.5990(3) 0.0607(3) 0.0362(8) Uani d . 1 . .
    H H8A 0.2921 0.6694 0.1178 0.043 Uiso calc R 1 . .
    H H8B 0.1003 0.6180 0.0540 0.043 Uiso calc R 1 . .
    C C9 0.2333(5) 0.5609(4) -0.0537(4) 0.0406(9) Uani d . 1 . .
    H H9A 0.2293 0.6245 -0.0812 0.061 Uiso calc R 1 . .
    H H9B 0.1486 0.4908 -0.1089 0.061 Uiso calc R 1 . .
    H H9C 0.3392 0.5426 -0.0454 0.061 Uiso calc R 1 . .
    C C10 -0.0985(4) 0.0188(3) -0.2372(3) 0.0262(7) Uani d . 1 . .
    C C11 -0.1568(4) -0.1021(3) -0.2693(3) 0.0308(7) Uani d . 1 . .
    H H11 -0.0861 -0.1468 -0.2463 0.037 Uiso calc R 1 . .
    C C12 -0.3194(4) -0.1571(4) -0.3353(3) 0.0379(9) Uani d . 1 . .
    H H12 -0.3587 -0.2389 -0.3564 0.045 Uiso calc R 1 . .
    C C13 -0.4228(4) -0.0924(4) -0.3697(3) 0.0416(10) Uani d . 1 . .
    H H13 -0.5328 -0.1299 -0.4142 0.050 Uiso calc R 1 . .
    C C14 -0.3654(5) 0.0279(4) -0.3389(3) 0.0418(9) Uani d . 1 . .
    H H14 -0.4366 0.0718 -0.3630 0.050 Uiso calc R 1 . .
    C C15 -0.2039(4) 0.0843(4) -0.2728(3) 0.0345(8) Uani d . 1 . .
    H H15 -0.1654 0.1661 -0.2522 0.041 Uiso calc R 1 . .
    C C16 0.2160(4) -0.0128(3) -0.1206(3) 0.0255(7) Uani d . 1 . .
    C C17 0.3041(5) -0.0661(3) -0.1893(3) 0.0373(8) Uani d . 1 . .
    H H17 0.3025 -0.0508 -0.2553 0.045 Uiso calc R 1 . .
    C C18 0.3940(5) -0.1415(4) -0.1609(4) 0.0429(9) Uani d . 1 . .
    H H18 0.4555 -0.1759 -0.2068 0.051 Uiso calc R 1 . .
    C C19 0.3949(4) -0.1669(3) -0.0666(3) 0.0374(8) Uani d . 1 . .
    H H19 0.4568 -0.2183 -0.0478 0.045 Uiso calc R 1 . .
    C C20 0.3047(5) -0.1168(4) 0.0007(4) 0.0413(9) Uani d . 1 . .
    H H20 0.3031 -0.1356 0.0645 0.050 Uiso calc R 1 . .
    C C21 0.2165(4) -0.0390(3) -0.0253(3) 0.0360(8) Uani d . 1 . .
    H H21 0.1568 -0.0038 0.0217 0.043 Uiso calc R 1 . .
    C C22 0.1982(4) 0.1559(3) -0.2303(3) 0.0270(7) Uani d . 1 . .
    C C23 0.3065(4) 0.2674(3) -0.1774(3) 0.0306(7) Uani d . 1 . .
    H H23 0.3297 0.3125 -0.0982 0.037 Uiso calc R 1 . .
    C C24 0.3804(4) 0.3123(3) -0.2411(3) 0.0354(8) Uani d . 1 . .
    H H24 0.4528 0.3879 -0.2053 0.042 Uiso calc R 1 . .
    C C25 0.3477(4) 0.2458(4) -0.3569(3) 0.0369(8) Uani d . 1 . .
    H H25 0.3989 0.2761 -0.3997 0.044 Uiso calc R 1 . .
    C C26 0.2395(4) 0.1344(4) -0.4110(3) 0.0341(8) Uani d . 1 . .
    H H26 0.2177 0.0896 -0.4901 0.041 Uiso calc R 1 . .
    C C27 0.1640(4) 0.0897(3) -0.3484(3) 0.0320(7) Uani d . 1 . .
    H H27 0.0897 0.0148 -0.3851 0.038 Uiso calc R 1 . .
loop_
    _atom_site_aniso_label
    _atom_site_aniso_U_11
    _atom_site_aniso_U_22
    _atom_site_aniso_U_33
    _atom_site_aniso_U_12
    _atom_site_aniso_U_13
    _atom_site_aniso_U_23
    Au 0.03676(8) 0.02413(8) 0.02236(8) 0.00739(5) 0.01005(5) 0.00752(5)
    Cl 0.0597(6) 0.0573(7) 0.0413(6) 0.0284(5) 0.0125(5) 0.0232(5)
    S1 0.0550(5) 0.0237(4) 0.0238(4) 0.0093(4) 0.0137(4) 0.0079(3)
    P1 0.0299(4) 0.0239(4) 0.0207(4) 0.0058(3) 0.0096(3) 0.0079(3)
    O1 0.0441(14) 0.0262(13) 0.0291(13) 0.0099(10) 0.0136(10) 0.0109(10)
    N1 0.0367(15) 0.0286(16) 0.0304(16) 0.0084(12) 0.0098(12) 0.0081(12)
    C1 0.0289(16) 0.0289(18) 0.0291(17) 0.0059(13) 0.0054(13) 0.0103(14)
    C2 0.0325(17) 0.0243(17) 0.0290(17) 0.0047(13) 0.0094(14) 0.0027(14)
    C3 0.0323(17) 0.0282(18) 0.0333(19) 0.0090(14) 0.0080(14) 0.0054(14)
    C4 0.0368(18) 0.0289(18) 0.0277(18) 0.0087(14) 0.0043(14) 0.0065(14)
    C5 0.044(2) 0.047(2) 0.032(2) 0.0134(18) 0.0151(16) 0.0127(17)
    C6 0.040(2) 0.058(3) 0.040(2) 0.0272(19) 0.0174(17) 0.013(2)
    C7 0.043(2) 0.046(2) 0.035(2) 0.0221(18) 0.0096(16) 0.0107(17)
    C8 0.0394(19) 0.0261(18) 0.042(2) 0.0057(15) 0.0076(16) 0.0172(16)
    C9 0.051(2) 0.036(2) 0.043(2) 0.0110(17) 0.0185(18) 0.0225(17)
    C10 0.0280(15) 0.0312(18) 0.0196(15) 0.0065(13) 0.0126(12) 0.0070(13)
    C11 0.0346(17) 0.0335(19) 0.0272(17) 0.0055(14) 0.0125(14) 0.0147(14)
    C12 0.0345(18) 0.043(2) 0.0333(19) -0.0013(16) 0.0128(15) 0.0140(16)
    C13 0.0273(17) 0.063(3) 0.032(2) 0.0043(17) 0.0120(15) 0.0154(19)
    C14 0.0369(19) 0.058(3) 0.038(2) 0.0227(18) 0.0159(16) 0.0200(19)
    C15 0.0400(19) 0.037(2) 0.0305(18) 0.0159(16) 0.0162(15) 0.0121(15)
    C16 0.0260(15) 0.0230(16) 0.0228(15) 0.0022(12) 0.0054(12) 0.0068(12)
    C17 0.051(2) 0.037(2) 0.036(2) 0.0180(17) 0.0224(17) 0.0182(16)
    C18 0.043(2) 0.042(2) 0.053(2) 0.0162(17) 0.0254(18) 0.0208(19)
    C19 0.0345(18) 0.0284(19) 0.047(2) 0.0068(15) 0.0077(16) 0.0161(16)
    C20 0.050(2) 0.043(2) 0.040(2) 0.0135(18) 0.0150(17) 0.0259(18)
    C21 0.0414(19) 0.038(2) 0.037(2) 0.0134(16) 0.0184(16) 0.0199(16)
    C22 0.0298(16) 0.0279(17) 0.0276(16) 0.0088(13) 0.0120(13) 0.0135(13)
    C23 0.0298(16) 0.0311(18) 0.0280(17) 0.0040(14) 0.0067(13) 0.0117(14)
    C24 0.0300(17) 0.033(2) 0.044(2) 0.0038(14) 0.0097(15) 0.0198(16)
    C25 0.0353(18) 0.049(2) 0.042(2) 0.0157(16) 0.0198(16) 0.0291(18)
    C26 0.0352(18) 0.045(2) 0.0271(18) 0.0139(16) 0.0155(14) 0.0152(16)
    C27 0.0335(17) 0.0342(19) 0.0305(18) 0.0086(14) 0.0129(14) 0.0135(15)
_geom_special_details
;
All s.u.'s (except the s.u. in the dihedral angle between two l.s. planes) are
estimated using the full covariance matrix. The cell s.u.'s are taken into
account individually in the estimation of s.u.'s in distances, angles and
torsion angles; correlations between s.u.'s in cell parameters are only used
when they are defined by crystal symmetry. An approximate (isotropic)
treatment of cell s.u.'s is used for estimating s.u.'s involving l.s. planes.
;
loop_
    _geom_bond_atom_site_label_1
    _geom_bond_atom_site_label_2
    _geom_bond_site_symmetry_2
    _geom_bond_distance
    _geom_bond_publ_flag
    Au P1 . 2.2588(8) ?
    Au S1 . 2.3041(9) ?
    Cl C4 . 1.745(4) ?
    S1 C1 . 1.759(4) ?
    P1 C22 . 1.807(3) ?
    P1 C16 . 1.813(3) ?
    P1 C10 . 1.817(3) ?
    O1 C1 . 1.356(4) ?
    O1 C8 . 1.451(4) ?
    N1 C1 . 1.265(4) ?
    N1 C2 . 1.416(5) ?
    C2 C7 . 1.386(5) ?
    C2 C3 . 1.392(5) ?
    C3 C4 . 1.372(5) ?
    C3 H3 . 0.94 ?
    C4 C5 . 1.377(5) ?
    C5 C6 . 1.392(6) ?
    C5 H5 . 0.94 ?
    C6 C7 . 1.375(6) ?
    C6 H6 . 0.94 ?
    C7 H7 . 0.94 ?
    C8 C9 . 1.494(6) ?
    C8 H8A . 0.98 ?
    C8 H8B . 0.98 ?
    C9 H9A . 0.97 ?
    C9 H9B . 0.97 ?
    C9 H9C . 0.97 ?
    C10 C11 . 1.387(5) ?
    C10 C15 . 1.396(5) ?
    C11 C12 . 1.390(5) ?
    C11 H11 . 0.94 ?
    C12 C13 . 1.370(6) ?
    C12 H12 . 0.94 ?
    C13 C14 . 1.383(6) ?
    C13 H13 . 0.94 ?
    C14 C15 . 1.384(5) ?
    C14 H14 . 0.94 ?
    C15 H15 . 0.94 ?
    C16 C17 . 1.386(5) ?
    C16 C21 . 1.387(5) ?
    C17 C18 . 1.378(5) ?
    C17 H17 . 0.94 ?
    C18 C19 . 1.368(6) ?
    C18 H18 . 0.94 ?
    C19 C20 . 1.377(6) ?
    C19 H19 . 0.94 ?
    C20 C21 . 1.384(5) ?
    C20 H20 . 0.94 ?
    C21 H21 . 0.94 ?
    C22 C23 . 1.391(5) ?
    C22 C27 . 1.400(5) ?
    C23 C24 . 1.387(5) ?
    C23 H23 . 0.94 ?
    C24 C25 . 1.377(5) ?
    C24 H24 . 0.94 ?
    C25 C26 . 1.389(6) ?
    C25 H25 . 0.94 ?
    C26 C27 . 1.382(5) ?
    C26 H26 . 0.94 ?
    C27 H27 . 0.94 ?
loop_
    _geom_angle_atom_site_label_1
    _geom_angle_atom_site_label_2
    _geom_angle_atom_site_label_3
    _geom_angle_site_symmetry_1
    _geom_angle_site_symmetry_3
    _geom_angle
    _geom_angle_publ_flag
    P1 Au S1 . . 175.86(3) ?
    C1 S1 Au . . 103.15(12) ?
    C22 P1 C16 . . 106.60(15) ?
    C22 P1 C10 . . 104.86(15) ?
    C16 P1 C10 . . 107.11(15) ?
    C22 P1 Au . . 113.34(12) ?
    C16 P1 Au . . 110.08(11) ?
    C10 P1 Au . . 114.33(10) ?
    C1 O1 C8 . . 117.8(3) ?
    C1 N1 C2 . . 119.6(3) ?
    N1 C1 O1 . . 120.3(3) ?
    N1 C1 S1 . . 127.7(3) ?
    O1 C1 S1 . . 111.9(2) ?
    C7 C2 C3 . . 118.6(4) ?
    C7 C2 N1 . . 119.2(3) ?
    C3 C2 N1 . . 122.2(3) ?
    C4 C3 C2 . . 119.6(3) ?
    C4 C3 H3 . . 120.2 ?
    C2 C3 H3 . . 120.2 ?
    C3 C4 C5 . . 122.6(3) ?
    C3 C4 Cl . . 118.6(3) ?
    C5 C4 Cl . . 118.7(3) ?
    C4 C5 C6 . . 117.2(4) ?
    C4 C5 H5 . . 121.4 ?
    C6 C5 H5 . . 121.4 ?
    C7 C6 C5 . . 121.2(4) ?
    C7 C6 H6 . . 119.4 ?
    C5 C6 H6 . . 119.4 ?
    C6 C7 C2 . . 120.7(4) ?
    C6 C7 H7 . . 119.6 ?
    C2 C7 H7 . . 119.6 ?
    O1 C8 C9 . . 105.7(3) ?
    O1 C8 H8A . . 110.6 ?
    C9 C8 H8A . . 110.6 ?
    O1 C8 H8B . . 110.6 ?
    C9 C8 H8B . . 110.6 ?
    H8A C8 H8B . . 108.7 ?
    C8 C9 H9A . . 109.5 ?
    C8 C9 H9B . . 109.5 ?
    H9A C9 H9B . . 109.5 ?
    C8 C9 H9C . . 109.5 ?
    H9A C9 H9C . . 109.5 ?
    H9B C9 H9C . . 109.5 ?
    C11 C10 C15 . . 119.5(3) ?
    C11 C10 P1 . . 122.3(3) ?
    C15 C10 P1 . . 118.2(3) ?
    C10 C11 C12 . . 120.2(4) ?
    C10 C11 H11 . . 119.9 ?
    C12 C11 H11 . . 119.9 ?
    C13 C12 C11 . . 120.2(4) ?
    C13 C12 H12 . . 119.9 ?
    C11 C12 H12 . . 119.9 ?
    C12 C13 C14 . . 120.1(4) ?
    C12 C13 H13 . . 120.0 ?
    C14 C13 H13 . . 120.0 ?
    C13 C14 C15 . . 120.5(4) ?
    C13 C14 H14 . . 119.7 ?
    C15 C14 H14 . . 119.7 ?
    C14 C15 C10 . . 119.6(4) ?
    C14 C15 H15 . . 120.2 ?
    C10 C15 H15 . . 120.2 ?
    C17 C16 C21 . . 119.1(3) ?
    C17 C16 P1 . . 123.0(3) ?
    C21 C16 P1 . . 117.7(3) ?
    C18 C17 C16 . . 120.1(4) ?
    C18 C17 H17 . . 120.0 ?
    C16 C17 H17 . . 120.0 ?
    C19 C18 C17 . . 120.8(4) ?
    C19 C18 H18 . . 119.6 ?
    C17 C18 H18 . . 119.6 ?
    C18 C19 C20 . . 119.7(4) ?
    C18 C19 H19 . . 120.1 ?
    C20 C19 H19 . . 120.1 ?
    C19 C20 C21 . . 120.2(4) ?
    C19 C20 H20 . . 119.9 ?
    C21 C20 H20 . . 119.9 ?
    C20 C21 C16 . . 120.1(3) ?
    C20 C21 H21 . . 119.9 ?
    C16 C21 H21 . . 119.9 ?
    C23 C22 C27 . . 119.4(3) ?
    C23 C22 P1 . . 119.2(3) ?
    C27 C22 P1 . . 121.4(3) ?
    C24 C23 C22 . . 120.2(3) ?
    C24 C23 H23 . . 119.9 ?
    C22 C23 H23 . . 119.9 ?
    C25 C24 C23 . . 120.0(3) ?
    C25 C24 H24 . . 120.0 ?
    C23 C24 H24 . . 120.0 ?
    C24 C25 C26 . . 120.5(3) ?
    C24 C25 H25 . . 119.8 ?
    C26 C25 H25 . . 119.8 ?
    C27 C26 C25 . . 119.9(3) ?
    C27 C26 H26 . . 120.0 ?
    C25 C26 H26 . . 120.0 ?
    C26 C27 C22 . . 120.0(3) ?
    C26 C27 H27 . . 120.0 ?
    C22 C27 H27 . . 120.0 ?
loop_
    _geom_torsion_atom_site_label_1
    _geom_torsion_atom_site_label_2
    _geom_torsion_atom_site_label_3
    _geom_torsion_atom_site_label_4
    _geom_torsion_site_symmetry_1
    _geom_torsion_site_symmetry_2
    _geom_torsion_site_symmetry_3
    _geom_torsion_site_symmetry_4
    _geom_torsion
    _geom_torsion_publ_flag
    C2 N1 C1 O1 . . . . -179.7(3) ?
    C2 N1 C1 S1 . . . . 2.0(5) ?
    C8 O1 C1 N1 . . . . -12.7(5) ?
    C8 O1 C1 S1 . . . . 165.9(2) ?
    Au S1 C1 N1 . . . . 170.7(3) ?
    Au S1 C1 O1 . . . . -7.7(2) ?
    C1 N1 C2 C7 . . . . -122.2(4) ?
    C1 N1 C2 C3 . . . . 60.1(5) ?
    C7 C2 C3 C4 . . . . 2.1(5) ?
    N1 C2 C3 C4 . . . . 179.8(3) ?
    C2 C3 C4 C5 . . . . 0.2(6) ?
    C2 C3 C4 Cl . . . . 178.8(3) ?
    C3 C4 C5 C6 . . . . -1.9(6) ?
    Cl C4 C5 C6 . . . . 179.5(3) ?
    C4 C5 C6 C7 . . . . 1.4(7) ?
    C5 C6 C7 C2 . . . . 0.8(7) ?
    C3 C2 C7 C6 . . . . -2.6(6) ?
    N1 C2 C7 C6 . . . . 179.6(4) ?
    C1 O1 C8 C9 . . . . -179.6(3) ?
    C22 P1 C10 C11 . . . . 119.2(3) ?
    C16 P1 C10 C11 . . . . 6.1(3) ?
    Au P1 C10 C11 . . . . -116.1(3) ?
    C22 P1 C10 C15 . . . . -63.8(3) ?
    C16 P1 C10 C15 . . . . -176.8(3) ?
    Au P1 C10 C15 . . . . 61.0(3) ?
    C15 C10 C11 C12 . . . . -0.8(5) ?
    P1 C10 C11 C12 . . . . 176.3(3) ?
    C10 C11 C12 C13 . . . . 0.4(5) ?
    C11 C12 C13 C14 . . . . 0.1(6) ?
    C12 C13 C14 C15 . . . . -0.3(6) ?
    C13 C14 C15 C10 . . . . 0.0(6) ?
    C11 C10 C15 C14 . . . . 0.6(5) ?
    P1 C10 C15 C14 . . . . -176.6(3) ?
    C22 P1 C16 C17 . . . . -19.4(3) ?
    C10 P1 C16 C17 . . . . 92.4(3) ?
    Au P1 C16 C17 . . . . -142.7(3) ?
    C22 P1 C16 C21 . . . . 156.6(3) ?
    C10 P1 C16 C21 . . . . -91.6(3) ?
    Au P1 C16 C21 . . . . 33.3(3) ?
    C21 C16 C17 C18 . . . . -1.7(5) ?
    P1 C16 C17 C18 . . . . 174.3(3) ?
    C16 C17 C18 C19 . . . . 1.4(6) ?
    C17 C18 C19 C20 . . . . 0.1(6) ?
    C18 C19 C20 C21 . . . . -1.5(6) ?
    C19 C20 C21 C16 . . . . 1.3(6) ?
    C17 C16 C21 C20 . . . . 0.3(5) ?
    P1 C16 C21 C20 . . . . -175.8(3) ?
    C16 P1 C22 C23 . . . . -103.6(3) ?
    C10 P1 C22 C23 . . . . 143.0(3) ?
    Au P1 C22 C23 . . . . 17.6(3) ?
    C16 P1 C22 C27 . . . . 74.4(3) ?
    C10 P1 C22 C27 . . . . -39.0(3) ?
    Au P1 C22 C27 . . . . -164.4(2) ?
    C27 C22 C23 C24 . . . . -0.3(5) ?
    P1 C22 C23 C24 . . . . 177.8(3) ?
    C22 C23 C24 C25 . . . . -0.6(5) ?
    C23 C24 C25 C26 . . . . 0.7(6) ?
    C24 C25 C26 C27 . . . . 0.0(6) ?
    C25 C26 C27 C22 . . . . -0.8(5) ?
    C23 C22 C27 C26 . . . . 1.0(5) ?
    P1 C22 C27 C26 . . . . -177.0(3) ?
