# Supplementary material for: [(Z)-N-(3-Chloro­phen­yl)-O-ethyl­thio­carbamato-κS](triphenyl­phosphine-κP)gold(I)
Source: Acta Crystallogr Sect E Struct Rep Online. 2009 Nov 25;65(Pt 12):m1663. doi: 10.1107/S1600536809049551 (PMC2971815; doi:10.1107/S1600536809049551)
Supplement: Supplementary file 2 [file e-65-m1663-Isup2.hkl]

#
# h,k,l, Fc-squared, Fo-squared, sigma(Fo-squared) and status flag
#
data_I
_shelx_title '  Template texray.inf'
_shelx_refln_list_code          4
_shelx_F_calc_maximum      254.02
_exptl_crystal_F_000       656.00
_reflns_d_resolution_high  0.7696
 
loop_
 _symmetry_equiv_pos_as_xyz
 'x, y, z'
 '-x, -y, -z'
 
_cell_length_a     8.7561
_cell_length_b    12.3514
_cell_length_c    13.0432
_cell_angle_alpha 110.076
_cell_angle_beta  105.289
_cell_angle_gamma  97.481
 
_shelx_F_squared_multiplier     1.000
 
loop_
 _refln_index_h
 _refln_index_k
 _refln_index_l
 _refln_F_squared_calc
 _refln_F_squared_meas
 _refln_F_squared_sigma
 _refln_observed_status
   1   0   0    17353.46    17993.58    347.37 o
   2   0   0    15824.46    18143.03    289.06 o
   3   0   0    15421.73    16144.05    259.36 o
   4   0   0    21247.10    22617.39    444.54 o
   5   0   0      512.00      458.47     25.14 o
   6   0   0      206.28      198.47     20.98 o
   7   0   0     1695.18     1722.54     59.85 o
   8   0   0     2369.69     2426.30     94.20 o
   9   0   0      430.21      401.90     31.01 o
  10   0   0       13.37       24.56     18.29 o
 -10   1   0     1232.45     1305.85     51.77 o
  -9   1   0     2161.45     2216.32     82.87 o
  -8   1   0       65.16       55.15     18.34 o
  -7   1   0      671.78      639.34     36.25 o
  -6   1   0     9650.93     9330.56    317.03 o
  -5   1   0    16092.03    17253.22    280.65 o
  -4   1   0      815.92      827.00     21.06 o
  -3   1   0     7164.92     7071.78    145.76 o
  -2   1   0    27652.84    29273.90    562.56 o
  -1   1   0    12401.58    13434.06    259.70 o
   0   1   0      138.28      112.54     11.53 o
   1   1   0    11039.13    11947.03    190.63 o
   2   1   0    17705.73    18364.14    292.94 o
   3   1   0     7646.64     7865.81    162.22 o
   4   1   0      121.95      148.83     14.99 o
   5   1   0     3414.93     3420.01     85.78 o
   6   1   0     5680.10     5404.38    200.82 o
   7   1   0     1217.12     1227.02     50.05 o
   8   1   0       16.20       14.95     15.03 o
   9   1   0      294.59      292.88     27.87 o
  10   1   0      514.00      569.45     49.23 o
 -10   2   0      450.13      498.12     41.12 o
  -9   2   0       95.01       95.90     19.63 o
  -8   2   0     2388.96     2441.99     78.34 o
  -7   2   0     5845.85     5653.33    137.15 o
  -6   2   0      905.36      857.21     34.22 o
  -5   2   0     5248.33     5338.65    121.55 o
  -4   2   0     9627.66     9271.47    191.65 o
  -3   2   0     3887.93     3687.53     93.74 o
  -2   2   0      751.39      755.01     34.28 o
  -1   2   0       99.52      113.95      7.28 o
   0   2   0     4312.06     4559.55    140.30 o
   1   2   0    25643.20    26956.66    517.78 o
   2   2   0    10704.59    11337.38    183.94 o
   3   2   0     1611.96     1502.45     31.84 o
   4   2   0     9234.42     9605.87    200.59 o
   5   2   0     3970.80     3844.27    157.65 o
   6   2   0      129.69      140.13     20.57 o
   7   2   0     1654.84     1581.05     49.70 o
   8   2   0     1120.47     1102.37     47.07 o
   9   2   0      266.53      276.22     27.96 o
  10   2   0       12.21       11.25     18.36 o
 -10   3   0      687.14      752.53     47.52 o
  -9   3   0     1194.96     1283.68    109.47 o
  -8   3   0      236.80      304.01     31.88 o
  -7   3   0      734.74      750.23     58.16 o
  -6   3   0     2471.48     2159.50     71.84 o
  -5   3   0     4488.94     4433.79    104.00 o
  -4   3   0      531.95      453.58     22.57 o
  -3   3   0      650.44      574.62     23.09 o
  -2   3   0     1364.73     1283.13     34.63 o
  -1   3   0    19640.71    20766.33    400.10 o
   0   3   0      333.16      288.52     27.26 o
   1   3   0    33312.82    33903.53    534.57 o
   2   3   0     4904.80     5107.24    109.18 o
   3   3   0     2250.28     2206.61     56.67 o
   4   3   0      275.28      261.03     19.39 o
   5   3   0     2211.65     2133.21     62.85 o
   6   3   0     1160.80     1133.07     41.92 o
   7   3   0      977.06      830.10     39.22 o
   8   3   0        7.06       -0.51     14.37 o
   9   3   0      296.53      280.81     43.76 o
 -10   4   0      499.82      492.95     40.54 o
  -9   4   0      305.14      331.11     52.83 o
  -8   4   0     2257.53     2240.10     73.31 o
  -7   4   0      281.52      229.61     24.30 o
  -6   4   0      974.67      989.99     40.98 o
  -5   4   0     1680.01     1612.34     49.31 o
  -4   4   0     9288.13     9473.46    222.51 o
  -3   4   0     1310.52     1198.12     76.00 o
  -2   4   0     2419.08     2270.32     73.08 o
  -1   4   0     3432.09     3421.71     75.57 o
   0   4   0     1956.25     1894.39     50.19 o
   1   4   0     2222.07     2217.66    104.71 o
   2   4   0     3201.41     3361.12     78.10 o
   3   4   0     1810.57     1650.97     87.04 o
   4   4   0     2880.48     2852.72     74.54 o
   5   4   0     2127.68     2084.78     63.45 o
   6   4   0      126.93      103.59     18.08 o
   7   4   0      807.39      726.24     36.03 o
   8   4   0      897.50      911.32     42.33 o
   9   4   0      566.44      609.40     38.61 o
 -10   5   0      501.59      544.86     74.21 o
  -9   5   0      882.54      952.17     49.19 o
  -8   5   0     1101.48     1115.01     77.80 o
  -7   5   0      147.60      189.69     27.65 o
  -6   5   0     5083.35     4780.72    115.70 o
  -5   5   0     3929.77     3969.07     96.69 o
  -4   5   0      473.35      429.44     39.82 o
  -3   5   0     1809.63     1832.99     66.31 o
  -2   5   0     8176.78     8102.80    225.58 o
  -1   5   0     3981.07     4042.96    132.54 o
   0   5   0      987.65     1047.42     36.02 o
   1   5   0      578.51      497.29     25.44 o
   2   5   0    11884.22    11872.16    204.01 o
   3   5   0     9160.17     9494.33    169.10 o
   4   5   0      545.69      493.62     40.92 o
   5   5   0     1438.12     1416.49     45.98 o
   6   5   0     3651.52     3419.60     81.83 o
   7   5   0      913.79      936.74     40.84 o
   8   5   0        2.82        7.92     15.15 o
   9   5   0      347.64      371.27     38.34 o
 -10   6   0      219.58      231.49     30.49 o
  -9   6   0        0.99      -14.24     15.31 o
  -8   6   0      721.05      739.34     42.52 o
  -7   6   0     3823.72     3869.79    104.07 o
  -6   6   0     1028.56      941.56     77.17 o
  -5   6   0      468.48      378.87     24.73 o
  -4   6   0     7371.19     7221.78    209.43 o
  -3   6   0    12311.30    11900.89    326.02 o
  -2   6   0     1850.04     1714.47     45.74 o
  -1   6   0     1985.77     2128.25    100.90 o
   0   6   0    11713.58    11612.11    239.85 o
   1   6   0     4792.18     4186.54    101.80 o
   2   6   0      116.56       82.12     13.63 o
   3   6   0      753.44      765.29     29.95 o
   4   6   0     5560.83     5511.37    111.12 o
   5   6   0     4995.69     4687.21    100.88 o
   6   6   0      204.39      196.31     23.53 o
   7   6   0      906.87      844.65     49.29 o
   8   6   0     1505.01     1531.91     67.01 o
 -10   7   0      442.71      439.95     39.53 o
  -9   7   0     2180.10     2274.62     79.40 o
  -8   7   0      465.51      456.72     34.70 o
  -7   7   0        9.89       32.42     16.65 o
  -6   7   0     1306.06     1270.76     49.52 o
  -5   7   0     9005.74     9021.76    260.57 o
  -4   7   0     2497.30     2337.76     87.89 o
  -3   7   0      257.34      256.90     27.93 o
  -2   7   0     8236.75     8241.37    173.19 o
  -1   7   0    22317.43    22650.39    449.02 o
   0   7   0     2422.91     2296.88     94.45 o
   1   7   0      389.24      394.56     72.44 o
   2   7   0     7224.61     7219.78    134.85 o
   3   7   0    14518.23    14723.40    256.03 o
   4   7   0     1065.30     1000.83     37.43 o
   5   7   0      726.12      666.84     41.95 o
   6   7   0     2907.85     2950.06     94.26 o
   7   7   0     1827.98     1611.39     68.90 o
   8   7   0       40.12       28.60     19.30 o
 -10   8   0      441.80      494.37     66.41 o
  -9   8   0        9.61       34.60     19.84 o
  -8   8   0      607.96      663.35     41.37 o
  -7   8   0     4935.91     4769.47    161.53 o
  -5   8   0       15.43       33.58     19.68 o
  -4   8   0     2525.92     2287.53     90.36 o
  -3   8   0    16585.83    15732.29    431.27 o
  -2   8   0     8311.56     8371.29    251.92 o
  -1   8   0      246.67      220.00     21.72 o
   0   8   0     8839.64     8841.75    192.93 o
   1   8   0    13589.00    14092.79    294.89 o
   2   8   0     1134.76     1141.38     37.68 o
   3   8   0     1082.75     1097.88     49.68 o
   4   8   0     3538.76     3586.37    103.57 o
   5   8   0     2261.52     2091.37     75.81 o
   6   8   0      163.64      171.59     28.55 o
   7   8   0       11.46      -15.54     17.97 o
 -10   9   0      191.54      172.04     40.49 o
  -9   9   0     1344.05     1486.02     83.38 o
  -8   9   0     2583.62     2584.64    109.83 o
  -7   9   0      188.39      203.71     34.99 o
  -6   9   0     2229.08     2125.44     91.63 o
  -5   9   0     4643.65     4604.84    155.61 o
  -4   9   0     4168.06     3974.51    138.61 o
  -3   9   0        3.46       -2.96     19.05 o
  -2   9   0     5924.73     5832.38    134.05 o
  -1   9   0     6588.14     6653.72    152.58 o
   0   9   0     1905.82     1854.83     60.86 o
   1   9   0      138.00      160.44     31.25 o
   2   9   0      974.51     1021.78     73.29 o
   3   9   0     1069.76     1107.82     66.62 o
   4   9   0     1276.73     1227.51     56.99 o
   5   9   0        4.45       -8.91     35.94 o
   6   9   0      506.36      508.73     56.29 o
  -9  10   0       71.64       89.37     34.70 o
  -8  10   0      847.02      820.78     62.64 o
  -7  10   0     1752.24     1738.19     86.97 o
  -6  10   0     1753.91     1645.78     81.40 o
  -5  10   0       37.60       47.19     22.01 o
  -4  10   0     1935.98     1882.79     86.97 o
  -3  10   0     1514.90     1470.00     76.11 o
  -2  10   0     1365.13     1323.85     71.74 o
  -1  10   0        4.04       11.52     17.03 o
   0  10   0     1430.28     1446.75     53.87 o
   1  10   0     1218.80     1234.84     89.30 o
   2  10   0     1248.53     1244.39     54.11 o
   3  10   0       32.88       56.78     20.64 o
   4  10   0     1379.07     1417.36     71.35 o
   5  10   0     1095.43     1148.11    102.67 o
   6  10   0      100.85       96.67     27.20 o
  -9  11   0      484.00      441.49     54.24 o
  -8  11   0      301.89      323.56     45.36 o
  -7  11   0       84.95       69.97     28.71 o
  -6  11   0      728.58      834.46     61.58 o
  -5  11   0     1584.20     1570.24     80.70 o
  -4  11   0      476.88      568.25     51.14 o
  -3  11   0       65.39       46.55     25.82 o
  -2  11   0     1253.65     1292.32     75.48 o
  -1  11   0     2651.03     2736.86    118.64 o
   0  11   0      965.14      960.81     46.76 o
   1  11   0       77.63       73.33     20.49 o
   2  11   0     1495.10     1463.28     60.24 o
   3  11   0      574.40      636.72     42.88 o
   4  11   0      109.45      184.62     29.67 o
   5  11   0       43.44       57.10     42.08 o
  -8  12   0      240.21      257.60     45.43 o
  -7  12   0     1310.38     1395.09     84.50 o
  -6  12   0      399.87      413.56     50.01 o
  -5  12   0      103.84      119.77     34.56 o
  -4  12   0      471.98      471.76     50.79 o
  -3  12   0     2313.03     2385.44    110.18 o
  -2  12   0      941.96     1108.00     73.36 o
  -1  12   0        3.57      -12.77     22.64 o
   0  12   0     1418.42     1586.67     92.12 o
   1  12   0     1825.08     1913.39     69.87 o
   2  12   0      493.72      445.30     36.92 o
   3  12   0       16.78       17.79     19.38 o
   4  12   0      417.36      431.04     53.40 o
  -7  13   0       24.59       12.13     32.09 o
  -6  13   0      259.02      276.79     47.40 o
  -5  13   0     1535.55     1578.49     90.57 o
  -4  13   0     1454.83     1486.23     85.42 o
  -3  13   0       39.12       23.49     30.26 o
  -2  13   0      295.76      266.56     46.55 o
  -1  13   0     2000.17     2208.04    109.19 o
   0  13   0     1872.60     2112.88    111.17 o
   1  13   0       76.85       78.70     21.41 o
   2  13   0      461.35      545.19     41.85 o
   3  13   0     1975.41     2177.65     81.96 o
  -6  14   0     1606.66     1685.43    100.30 o
  -5  14   0      240.53      215.49     46.63 o
  -4  14   0      339.64      299.50     50.58 o
  -3  14   0     1543.07     1606.92     95.37 o
  -2  14   0     2060.95     2472.91    121.68 o
  -1  14   0      251.82      317.42     53.68 o
   0  14   0      522.57      612.90     67.65 o
   1  14   0     1937.81     2296.42    126.26 o
  -3  15   0      573.99      637.66     69.27 o
  -2  15   0      224.07      284.62     54.95 o
   1 -15   1     1289.78     1418.44     92.19 o
   2 -15   1       23.43        8.96     35.97 o
   3 -15   1      431.22      493.41     59.82 o
   4 -15   1     1302.95     1358.41     91.06 o
  -2 -14   1     1442.30     1511.62     86.13 o
  -1 -14   1     1469.55     1756.88    106.86 o
   0 -14   1      122.35      119.56     38.65 o
   1 -14   1      287.46      296.68     50.22 o
   2 -14   1     1392.09     1476.42     87.96 o
   3 -14   1     1600.89     1544.91     88.45 o
   4 -14   1      109.01      111.03     38.09 o
   5 -14   1      280.41      302.04     48.11 o
   6 -14   1      607.12      652.47     64.75 o
  -3 -13   1      781.19      832.49     50.50 o
  -2 -13   1      126.65      178.56     27.83 o
  -1 -13   1       72.89      103.76     39.15 o
   0 -13   1      390.27      453.70     55.09 o
   1 -13   1     1303.34     1529.61     87.54 o
   2 -13   1      506.05      498.14     53.54 o
   3 -13   1      272.41      221.49     41.34 o
   4 -13   1      534.17      561.55     55.87 o
   5 -13   1      719.86      796.44     64.75 o
   6 -13   1      188.27      210.91     40.77 o
   7 -13   1      207.33      173.95     42.89 o
  -4 -12   1      336.52      362.97     37.43 o
  -3 -12   1       99.49       87.48     23.79 o
  -2 -12   1      598.54      644.83     41.49 o
  -1 -12   1     1316.84     1388.17     77.24 o
   0 -12   1      879.24     1007.77     70.96 o
   1 -12   1      105.33       91.98     32.38 o
   2 -12   1     1939.39     1921.02     95.16 o
   3 -12   1     2150.64     1805.48     89.72 o
   4 -12   1      597.06      672.72     56.43 o
   5 -12   1      469.82      493.34     50.79 o
   6 -12   1     1097.60     1094.18     68.99 o
   7 -12   1      483.23      608.67     58.33 o
   8 -12   1      130.07      148.20     40.21 o
  -5 -11   1        4.37       25.57     20.08 o
  -4 -11   1      911.43      890.78     51.12 o
  -3 -11   1     1757.05     1734.77     67.11 o
  -2 -11   1      834.50      874.67     45.91 o
  -1 -11   1       34.03       38.27     17.34 o
   0 -11   1     2993.81     3075.87     89.53 o
   1 -11   1     2262.69     2236.89     99.81 o
   2 -11   1      988.09      954.66     62.92 o
   3 -11   1      297.17      321.44     39.85 o
   4 -11   1     4787.77     4882.97    168.87 o
   5 -11   1     1592.52     1641.20     82.60 o
   6 -11   1      304.92      263.39     39.01 o
   7 -11   1      222.49      288.78     42.53 o
   8 -11   1     1450.79     1699.96     90.08 o
   9 -11   1      611.01      688.66     64.26 o
  -6 -10   1      800.91      778.10     52.25 o
  -5 -10   1     1653.08     1705.32     70.49 o
  -4 -10   1      415.57      438.59     38.39 o
  -3 -10   1      340.56      343.97     32.88 o
  -2 -10   1     2161.31     2223.63     90.68 o
  -1 -10   1     2251.58     2032.35    274.39 o
   0 -10   1     1383.78     1374.67     64.30 o
   1 -10   1       36.31       25.91     22.57 o
   2 -10   1     3187.61     3034.10    117.59 o
   3 -10   1     6374.01     5940.96    190.10 o
   4 -10   1     2159.40     2114.58     91.42 o
   5 -10   1       44.04       22.78     20.39 o
   6 -10   1     3218.77     3286.28    125.91 o
   7 -10   1     3401.97     3570.19    135.86 o
   8 -10   1      147.80      211.26     38.58 o
   9 -10   1      585.26      511.68     54.67 o
  -7  -9   1      864.38      984.02     85.88 o
  -6  -9   1      625.08      603.40     44.97 o
  -5  -9   1       21.46       -5.53     18.57 o
  -4  -9   1      809.37      872.26     47.21 o
  -3  -9   1     5893.46     5755.10    116.98 o
  -2  -9   1     4162.48     4222.27     93.46 o
  -1  -9   1        9.39        0.65     14.52 o
   0  -9   1     4056.32     4030.92    101.98 o
   1  -9   1    11523.43    10166.51   1044.59 o
   2  -9   1     3408.59     3206.21     81.07 o
   3  -9   1      360.78      283.42     32.45 o
   4  -9   1     6962.97     6415.47    198.63 o
   5  -9   1     9558.11     9655.12    282.71 o
   6  -9   1      606.23      637.94     49.16 o
   7  -9   1      452.08      469.08     44.86 o
   8  -9   1     1483.12     1420.20     78.09 o
   9  -9   1     1237.67     1329.28     76.67 o
  10  -9   1       67.39       61.09     32.24 o
  -7  -8   1       17.68       -3.79     36.36 o
  -6  -8   1      359.38      425.63     37.55 o
  -5  -8   1     4162.71     4146.54    271.46 o
  -4  -8   1     4134.82     4092.99     90.67 o
  -3  -8   1       75.91       74.78     15.83 o
  -2  -8   1     5380.25     5272.21    105.35 o
  -1  -8   1    14768.83    15539.43    520.99 o
   0  -8   1     5876.92     5998.26    202.58 o
   1  -8   1      656.16      725.02     46.84 o
   2  -8   1     6146.27     5896.70    128.83 o
   3  -8   1    10318.11     9733.41    277.64 o
   4  -8   1     1416.17     1268.90     61.65 o
   5  -8   1      642.64      593.29     42.75 o
   6  -8   1     1052.13      960.72     57.42 o
   7  -8   1     2901.33     2730.65    108.35 o
   8  -8   1      544.41      496.16     47.12 o
   9  -8   1       30.96       35.34     28.14 o
  10  -8   1      259.54      323.98     47.05 o
  -8  -7   1      442.17      483.52     63.55 o
  -7  -7   1     2217.55     2011.00    124.01 o
  -6  -7   1     3528.92     3529.70     86.59 o
  -5  -7   1      120.10      135.58     24.62 o
  -4  -7   1     3233.82     3150.99     74.04 o
  -3  -7   1     5937.64     4924.55    333.06 o
  -2  -7   1     6055.49     6099.32    116.87 o
  -1  -7   1       51.37       88.00     17.67 o
   0  -7   1     3341.51     3241.06     81.85 o
   1  -7   1     6643.22     6494.06    141.01 o
   2  -7   1     8508.24     8298.70    171.27 o
   3  -7   1       28.95       34.70     16.51 o
   4  -7   1     1269.15     1078.52     53.47 o
   6  -7   1     5405.01     5108.69    164.63 o
   7  -7   1        6.10        1.82     20.42 o
   8  -7   1      868.44      874.96     46.08 o
   9  -7   1      639.03      646.88     43.27 o
  10  -7   1      163.02      159.44     30.37 o
  -9  -6   1      779.12      898.11     75.76 o
  -8  -6   1     1376.55     1355.93     51.76 o
  -7  -6   1      184.44      181.10     23.59 o
  -6  -6   1      339.06      307.16     25.98 o
  -5  -6   1     3655.71     3681.58     97.83 o
  -4  -6   1     7023.53     6974.52    157.48 o
  -3  -6   1      429.14      436.65     44.47 o
  -2  -6   1     5245.62     5179.73    117.56 o
  -1  -6   1     9756.83    10197.69    286.88 o
   0  -6   1     4788.34     4696.13    159.52 o
   1  -6   1      662.54      671.95     26.09 o
   2  -6   1     1624.62     1520.27     38.77 o
   3  -6   1     3235.92     3086.87    100.66 o
   4  -6   1     1921.88     1715.12     66.59 o
   5  -6   1      301.61      324.92     23.74 o
   6  -6   1     1759.04     1794.50    122.10 o
   7  -6   1     1785.46     1663.64    125.45 o
   8  -6   1      516.63      523.26     38.37 o
   9  -6   1        1.05       15.26     20.77 o
  10  -6   1      338.26      359.89     38.64 o
  -9  -5   1      149.77      193.45     28.06 o
  -8  -5   1       49.35       54.36     17.81 o
  -7  -5   1     1161.52     1226.33     65.88 o
  -6  -5   1     1354.08     1283.29     65.11 o
  -5  -5   1     1452.71     1387.83     50.00 o
  -4  -5   1      183.71      178.54     24.30 o
  -3  -5   1     6064.87     5971.36    132.02 o
  -2  -5   1     1067.24     1016.90     34.30 o
  -1  -5   1      247.86      247.87     24.12 o
   0  -5   1     1762.65     1734.45     64.26 o
   1  -5   1     7684.67     8007.77    162.79 o
   2  -5   1     2993.76     2843.09     90.01 o
   3  -5   1       60.13       33.01     12.41 o
   4  -5   1     1729.31     1710.82     41.80 o
   5  -5   1     1206.22     1214.43     41.59 o
   6  -5   1     1863.82     1985.30    110.28 o
   7  -5   1      339.27      340.09     21.07 o
   8  -5   1      982.28      971.39     47.18 o
   9  -5   1      969.08     1100.63    118.33 o
  10  -5   1      268.89      289.19     34.24 o
  -9  -4   1      624.06      605.48     37.52 o
  -8  -4   1      434.76      433.37     31.10 o
  -7  -4   1      132.28      161.54     23.31 o
  -6  -4   1      213.76      232.09     32.48 o
  -5  -4   1     2193.28     2109.54     62.73 o
  -4  -4   1     1295.29     1174.53     40.08 o
  -3  -4   1     4603.63     4700.75    105.59 o
  -2  -4   1       40.15       56.71      9.64 o
  -1  -4   1    15918.04    16555.67    437.83 o
   0  -4   1     8966.08     8968.86    244.13 o
   1  -4   1     6617.01     7178.36    144.31 o
   2  -4   1     6645.13     7021.81    192.64 o
   3  -4   1    22693.69    24778.30    401.27 o
   4  -4   1      852.07      747.70     30.94 o
   5  -4   1      376.66      343.22     18.01 o
   6  -4   1     2210.82     2169.43     50.63 o
   7  -4   1     7275.65     7655.47    145.65 o
   8  -4   1      809.94      785.13     43.14 o
   9  -4   1       53.28       36.29     20.02 o
  10  -4   1      405.11      496.53     78.76 o
 -10  -3   1      335.73      322.27     31.20 o
  -9  -3   1      131.99      143.31     23.03 o
  -8  -3   1       30.92       22.64     17.78 o
  -7  -3   1     1142.13     1132.07     82.07 o
  -6  -3   1     2330.23     2124.25    105.63 o
  -5  -3   1     1114.93     1078.89     75.16 o
  -4  -3   1       21.98       11.67      8.50 o
  -3  -3   1    14138.32    14451.78    329.02 o
  -2  -3   1    12938.53    13151.38    261.22 o
  -1  -3   1      154.55      194.26     15.59 o
   0  -3   1     3945.69     4040.61    114.34 o
   1  -3   1    43277.81    44038.11   1123.59 o
   2  -3   1    22579.76    24001.26    464.81 o
   3  -3   1       38.40       30.11      6.69 o
   4  -3   1     2988.59     2905.51     76.18 o
   5  -3   1     7254.30     7291.29    127.91 o
   6  -3   1     3721.89     3604.37    115.39 o
   7  -3   1      125.28      112.86     17.31 o
   8  -3   1      901.38      933.83     39.09 o
   9  -3   1     1655.61     1654.59     66.19 o
  10  -3   1      907.63      952.94     53.53 o
 -10  -2   1        9.23       44.73     17.99 o
  -9  -2   1      578.12      556.95     34.81 o
  -8  -2   1     2136.98     1971.89     67.88 o
  -7  -2   1     1145.11     1116.38     46.36 o
  -6  -2   1      477.63      398.23     27.05 o
  -5  -2   1     5927.45     5749.93    130.08 o
  -4  -2   1    15388.37    15702.48    314.64 o
  -3  -2   1     5356.30     5584.18    124.25 o
  -2  -2   1     4803.49     5054.38    105.30 o
  -1  -2   1     1601.76     1559.09     48.32 o
   0  -2   1    16265.61    18371.87    473.66 o
   1  -2   1    22820.99    24912.33    638.08 o
   2  -2   1     4027.89     4276.66     74.74 o
   3  -2   1    16397.00    15951.23    418.29 o
   4  -2   1    20188.38    20612.13    332.16 o
   5  -2   1     1477.40     1440.48     34.32 o
   6  -2   1     1645.75     1621.44     66.29 o
   7  -2   1     5247.13     5163.60    107.80 o
   8  -2   1     4252.54     3933.67     91.24 o
   9  -2   1        5.62       22.06     16.55 o
  10  -2   1      420.01      384.68     38.36 o
 -10  -1   1      818.98      830.86     51.94 o
  -9  -1   1      890.30      878.56     46.99 o
  -8  -1   1       75.13       47.53     17.85 o
  -7  -1   1     2476.11     2378.31     78.37 o
  -6  -1   1     6015.24     5959.33    137.50 o
  -5  -1   1     2228.32     2055.93     57.58 o
  -4  -1   1      731.24      687.94     38.83 o
  -3  -1   1     3752.05     3666.70     81.44 o
  -2  -1   1    44664.32    48394.66    997.68 o
  -1  -1   1    14643.74    16321.82    258.28 o
   0  -1   1     3047.60     3333.20     65.35 o
   1  -1   1    20567.26    23185.98    465.25 o
   2  -1   1    64527.63    67678.91   1185.24 o
   3  -1   1     3174.07     3203.62     63.15 o
   4  -1   1     4557.52     4832.86     85.71 o
   5  -1   1     8185.34     7970.53    137.09 o
   6  -1   1     6528.91     6544.52    126.71 o
   7  -1   1       20.48       70.73     34.11 o
   8  -1   1      983.50      976.08     40.87 o
   9  -1   1      712.78      687.32     39.97 o
  10  -1   1      600.42      718.37     40.84 o
 -10   0   1       31.44       25.27     17.33 o
  -9   0   1      942.62      888.09     46.65 o
  -8   0   1     2579.91     2356.71    135.33 o
  -7   0   1     3894.60     3749.97     99.25 o
  -6   0   1       18.17       13.49     12.58 o
  -5   0   1     5513.95     5305.33    122.17 o
  -4   0   1    17221.40    17525.77    654.48 o
  -3   0   1    18803.37    19882.38    387.97 o
  -2   0   1     2604.92     2716.93     47.27 o
  -1   0   1    15153.88    16916.24    267.00 o
   0   0   1    22014.40    22917.81    599.22 o
   1   0   1     8335.06     9146.34    128.59 o
   2   0   1    17452.67    18684.57    260.79 o
   3   0   1    12297.84    12944.47    257.15 o
   4   0   1     4664.77     4503.03     98.95 o
   5   0   1     1546.42     1463.70     34.70 o
   6   0   1      338.50      319.09     22.42 o
   7   0   1      544.23      501.67     43.16 o
   8   0   1     1008.19     1023.75     42.78 o
   9   0   1      588.67      559.22     35.17 o
  10   0   1        5.93       -7.19     15.53 o
 -10   1   1     1313.00     1370.44     52.79 o
  -9   1   1     1937.56     1776.53     67.08 o
  -8   1   1      199.62      198.68     25.31 o
  -7   1   1     3504.48     3344.41     91.29 o
  -6   1   1     7286.46     7677.29    170.11 o
  -5   1   1     6340.72     6164.44    135.64 o
  -4   1   1      649.79      661.21     58.48 o
  -3   1   1    26196.73    28524.35    551.77 o
  -2   1   1    10361.47    10749.03    220.68 o
  -1   1   1     5367.05     5799.50     94.13 o
   0   1   1     1578.68     1828.33     33.58 o
   1   1   1     2828.13     2960.93     45.52 o
   2   1   1    10935.36    12122.31    172.83 o
   3   1   1     6573.26     6966.97    104.69 o
   4   1   1       65.72       66.04      9.47 o
   5   1   1     3383.46     3299.54     72.98 o
   6   1   1     3328.01     3378.87     77.91 o
   7   1   1      737.93      748.11     34.55 o
   8   1   1      142.32      183.34     22.55 o
   9   1   1     1063.44     1094.39     46.81 o
  10   1   1      180.77      211.47     27.13 o
 -11   2   1      534.15      575.16     76.15 o
 -10   2   1       66.83       69.15     21.87 o
  -9   2   1      170.51      122.29     27.40 o
  -8   2   1     3406.44     3422.70     95.88 o
  -7   2   1     3463.53     3225.51    107.61 o
  -6   2   1       95.13       79.16     16.14 o
  -5   2   1     2926.22     2842.16    102.24 o
  -4   2   1     9337.30     9539.52    196.80 o
  -3   2   1     1275.45     1309.24     35.93 o
  -2   2   1        2.00       -2.97     16.77 o
  -1   2   1     3745.55     3812.25     56.99 o
   0   2   1     8641.00     8992.68    147.33 o
   1   2   1      528.32      634.34     24.08 o
   2   2   1     1369.18     1472.86     28.29 o
   3   2   1     2029.52     1853.61     35.32 o
   4   2   1     8603.07     8843.04    134.03 o
   5   2   1     1938.32     1909.29     52.38 o
   6   2   1      154.19      153.32     32.48 o
   7   2   1     2372.87     2222.69     90.19 o
   8   2   1      327.51      385.19     32.91 o
   9   2   1       11.13       -2.01     25.46 o
 -11   3   1       27.86       37.57     20.69 o
 -10   3   1     1203.23     1310.03     60.09 o
  -9   3   1      234.97      307.91     32.22 o
  -8   3   1      156.75      177.00     25.92 o
  -7   3   1       50.91       50.45     17.48 o
  -6   3   1     4638.36     4523.17    109.14 o
  -5   3   1     1871.67     1836.30     53.15 o
  -4   3   1      935.24      971.97     52.66 o
  -3   3   1     3397.32     3575.32     80.65 o
  -2   3   1    17146.05    17473.33    280.80 o
  -1   3   1     3668.30     3512.08    188.92 o
   0   3   1     3133.59     3202.17     60.62 o
   1   3   1     7926.55     7892.45    116.32 o
   2   3   1     7968.18     7841.31    117.50 o
   3   3   1       97.87      102.80      8.90 o
   4   3   1       49.37       64.18     11.01 o
   5   3   1     2113.40     2141.66     56.05 o
   6   3   1     3341.57     3100.95     92.26 o
   7   3   1      605.85      640.94     34.53 o
   8   3   1        4.21       -1.11     13.78 o
   9   3   1      656.55      646.56     39.01 o
 -11   4   1      208.94      257.64     34.44 o
 -10   4   1       32.70       70.19     21.82 o
  -9   4   1      258.55      235.17     29.00 o
  -8   4   1     1717.67     1778.79     64.06 o
  -7   4   1      705.99      743.76     38.95 o
  -6   4   1       74.25       73.34     16.30 o
  -5   4   1      179.35      164.46     17.34 o
  -4   4   1     6428.95     6254.21    188.93 o
  -3   4   1     4372.51     4211.35     93.65 o
  -2   4   1      282.51      299.28     13.56 o
  -1   4   1     2766.00     2570.13     51.47 o
   0   4   1    31040.74    30684.38    675.07 o
   1   4   1    10929.27    11246.66    164.42 o
   2   4   1      156.07      187.94     11.04 o
   3   4   1     6065.79     6086.31     97.39 o
   4   4   1     8522.75     8304.97    129.75 o
   5   4   1     2399.38     2187.28     58.10 o
   6   4   1       12.60        1.00     13.57 o
   7   4   1     1845.49     1911.21     59.48 o
   8   4   1     2324.87     2399.24     70.80 o
   9   4   1      245.23      288.14     34.87 o
 -11   5   1       55.00       43.08     23.29 o
 -10   5   1      234.87      266.19     32.61 o
  -9   5   1     1421.80     1514.68     87.08 o
  -8   5   1      314.01      316.63     29.84 o
  -7   5   1     1013.22     1047.32     45.19 o
  -6   5   1     4889.66     4493.95    109.96 o
  -5   5   1     8892.10     8957.37    191.93 o
  -4   5   1      274.74      237.50     30.44 o
  -3   5   1     3422.97     3363.61     79.27 o
  -2   5   1    12161.28    12645.55    252.98 o
  -1   5   1    16135.31    15961.52    276.37 o
   0   5   1      399.70      438.22     25.95 o
   1   5   1     4270.74     4400.37     72.82 o
   2   5   1     5410.56     5526.45     89.66 o
   3   5   1     9126.10     8796.10    152.78 o
   4   5   1      602.30      566.83     28.10 o
   5   5   1     3435.63     3382.02     79.29 o
   6   5   1     4737.16     4801.39    128.77 o
   7   5   1     1641.16     1637.22     66.81 o
   8   5   1       26.62       28.85     19.76 o
 -10   6   1      220.68      236.78     31.53 o
  -9   6   1      301.75      319.19     32.28 o
  -8   6   1     1603.62     1580.48     87.08 o
  -7   6   1     4661.95     4538.29    148.98 o
  -6   6   1     2801.87     2737.27     77.72 o
  -5   6   1     2857.72     2678.37     72.72 o
  -4   6   1    10029.31    10303.46    215.84 o
  -3   6   1    10328.41     9057.80    255.13 o
  -2   6   1     1024.75      997.10     34.12 o
  -1   6   1     4455.33     4346.34    143.51 o
   0   6   1     9266.42     9558.82    244.55 o
   1   6   1    18108.59    18422.41    307.96 o
   2   6   1      810.11      789.97     48.04 o
   3   6   1     2456.14     2312.08     56.84 o
   4   6   1     2953.80     2966.34     70.90 o
   5   6   1     4749.56     4590.97    123.10 o
   6   6   1      143.46      133.74     26.58 o
   7   6   1      833.68      707.90     63.84 o
   8   6   1      957.39      886.01     53.80 o
 -10   7   1      802.18      886.79     51.14 o
  -9   7   1     1532.42     1470.23     84.01 o
  -8   7   1      973.89      939.97     47.13 o
  -7   7   1      763.30      770.01     39.40 o
  -6   7   1     2675.35     2589.89     75.43 o
  -5   7   1     6265.99     6195.70    164.92 o
  -4   7   1     4992.83     4754.52    152.36 o
  -3   7   1      763.51      671.66     43.87 o
  -2   7   1     7619.02     7490.17    162.18 o
  -1   7   1    13652.64    13567.02    279.91 o
   0   7   1     2305.84     2207.18     65.07 o
   1   7   1     5131.54     5001.88     97.21 o
   2   7   1     8990.46     8582.75    156.79 o
   3   7   1     2377.60     2271.01     72.99 o
   4   7   1       40.92       23.46     42.57 o
   5   7   1      463.96      480.24     38.17 o
   6   7   1      995.25     1006.14     52.89 o
   7   7   1      663.08      646.02     46.18 o
 -10   8   1      801.55      898.33    129.93 o
  -9   8   1        2.85        4.25     20.00 o
  -8   8   1     2064.03     2043.34     85.03 o
  -7   8   1     3696.21     3749.41    103.00 o
  -6   8   1     1784.76     1815.21     80.55 o
  -5   8   1      397.25      348.39     35.62 o
  -3   8   1     6761.15     6807.23    209.50 o
  -2   8   1     2052.68     1864.32    160.40 o
  -1   8   1     1774.89     1550.39    165.80 o
   0   8   1     7333.01     7361.23    248.36 o
   1   8   1     2904.77     2764.93    121.96 o
   2   8   1      603.31      575.82     36.67 o
   3   8   1      421.77      417.89     34.00 o
   4   8   1     1515.47     1648.98     86.62 o
   5   8   1      655.10      646.82     45.13 o
   6   8   1       43.04       51.58     23.03 o
   7   8   1      104.33      122.32     27.44 o
 -10   9   1      289.90      285.11     43.03 o
  -9   9   1     1280.28     1355.17     76.82 o
  -8   9   1      886.46      779.79     58.69 o
  -7   9   1       36.89       32.87     23.21 o
  -6   9   1     3214.46     3029.17    116.60 o
  -5   9   1     5482.69     5362.13    176.20 o
  -4   9   1      438.49      410.04     41.19 o
  -3   9   1      513.17      467.95     44.86 o
  -2   9   1     2930.97     2685.32     76.65 o
  -1   9   1     1778.00     1746.09     84.86 o
   0   9   1      261.26      257.84     26.47 o
   1   9   1       27.69       41.83     17.76 o
   2   9   1     2375.69     2247.48     74.49 o
   3   9   1     1788.41     1740.13     67.39 o
   4   9   1      144.64      184.00     29.10 o
   5   9   1       41.67       19.40     19.19 o
   6   9   1      887.10      957.19     57.27 o
  -9  10   1        7.13       29.48     25.82 o
  -8  10   1      192.31      239.69     39.99 o
  -7  10   1     1668.04     1661.94     85.77 o
  -6  10   1      220.45      271.85     39.43 o
  -5  10   1       28.25       29.70     23.63 o
  -4  10   1      681.50      710.81     54.74 o
  -3  10   1     4231.97     3897.91    143.83 o
  -2  10   1      668.69      630.75     52.34 o
  -1  10   1        4.94        8.93     16.28 o
   0  10   1     1704.29     1684.23     61.24 o
   1  10   1     2790.75     2606.01     81.69 o
   2  10   1      127.93      154.56     26.18 o
   3  10   1      171.95      162.64     27.53 o
   4  10   1      912.61     1082.41     80.10 o
   5  10   1      643.54      768.51     51.96 o
  -9  11   1      557.37      659.46     61.65 o
  -8  11   1      160.61      228.26     43.80 o
  -7  11   1        6.88      -10.02     25.11 o
  -6  11   1      391.45      469.15     50.22 o
  -5  11   1     1141.45     1119.85     70.61 o
  -4  11   1      597.05      628.63     54.60 o
  -3  11   1       32.48       19.26     24.48 o
  -2  11   1     1573.32     1624.41     86.13 o
  -1  11   1     3127.21     3212.47     93.70 o
   0  11   1      579.04      550.15     30.80 o
   1  11   1       79.47       70.44     21.16 o
   2  11   1     1682.22     1797.77     69.62 o
   3  11   1     2103.47     2211.93     96.64 o
   4  11   1      388.72      428.13     40.68 o
  -8  12   1      274.25      256.97     47.12 o
  -7  12   1      847.53      930.74     71.10 o
  -6  12   1      848.19      703.89     61.02 o
  -5  12   1       50.87       67.22     29.27 o
  -4  12   1     1048.38      920.66     68.56 o
  -3  12   1     2004.98     2131.15    104.54 o
  -2  12   1     1777.70     1731.98     93.82 o
  -1  12   1        0.19       16.79     28.78 o
   0  12   1     1220.28     1411.03     88.52 o
   1  12   1     2730.61     2960.83    144.36 o
   2  12   1     1308.73     1335.39    100.66 o
   3  12   1       40.70        3.02     28.11 o
  -7  13   1       46.19      133.32     38.87 o
  -6  13   1      916.70      907.75     73.64 o
  -5  13   1     1469.21     1583.08     93.67 o
  -4  13   1     1922.26     1993.25    104.68 o
  -3  13   1       89.54      117.09     36.96 o
  -2  13   1     1590.38     1688.32     95.16 o
  -1  13   1     2673.65     2705.96    125.70 o
   0  13   1     1962.39     2148.72    114.91 o
   1  13   1        6.71       -3.81     21.23 o
   2  13   1      897.44     1003.80     64.40 o
  -5  14   1      193.51      205.05     48.95 o
  -4  14   1      633.31      720.96     70.18 o
  -3  14   1     2008.86     2214.18    117.02 o
  -2  14   1     1545.62     1896.83    107.71 o
  -1  14   1       58.59       62.92     39.50 o
   0  14   1      683.41      770.41     76.39 o
   0 -15   2      940.15     1109.42     84.72 o
   1 -15   2      568.08      665.88     67.79 o
   2 -15   2       20.48        7.90     33.86 o
   3 -15   2      522.87      653.81     65.25 o
   4 -15   2      913.09      971.59     76.53 o
   5 -15   2      543.04      570.08     63.91 o
  -2 -14   2      809.58      846.38     65.04 o
  -1 -14   2      559.74      609.94     65.32 o
   0 -14   2       70.55       69.69     34.63 o
   1 -14   2      349.01      371.52     51.49 o
   2 -14   2      648.58      680.76     62.99 o
   3 -14   2      250.92      322.71     47.97 o
   4 -14   2      161.99      229.32     43.94 o
   5 -14   2      166.45      262.05     46.20 o
   6 -14   2      698.92      852.45     69.34 o
  -4 -13   2      456.83      627.57     46.91 o
  -3 -13   2      479.29      509.49     41.22 o
  -2 -13   2      108.35      146.18     26.07 o
  -1 -13   2      122.33      127.88     40.84 o
   0 -13   2      798.36      943.58     69.55 o
   1 -13   2     1075.83     1275.32     78.72 o
   2 -13   2      827.28      850.82     65.88 o
   3 -13   2      222.88      267.83     41.76 o
   4 -13   2     2948.26     2947.91    124.43 o
   5 -13   2     1004.79     1041.84     70.61 o
   6 -13   2        4.72       42.82     28.36 o
   7 -13   2      482.98      574.81     58.76 o
  -5 -12   2      588.23      658.74     48.09 o
  -4 -12   2      208.22      252.18     81.05 o
  -3 -12   2       23.27       30.41     19.29 o
  -2 -12   2     1955.64     2076.10     72.27 o
  -1 -12   2     2232.23     2414.19     63.73 o
   0 -12   2      152.72      186.92     38.94 o
   1 -12   2      562.21      659.67     56.08 o
   2 -12   2     3952.06     3981.07    148.98 o
   3 -12   2     1777.72     1859.23     89.79 o
   4 -12   2       25.61       43.52     25.68 o
   5 -12   2     1506.89     1524.67     81.33 o
   6 -12   2     2453.14     2303.90    104.11 o
   7 -12   2      498.23      486.92     52.41 o
   8 -12   2       11.33       37.81     31.74 o
  -6 -11   2      260.01      291.96     36.65 o
  -5 -11   2       50.08       34.21     21.52 o
  -4 -11   2     1311.58     1457.01     63.21 o
  -3 -11   2     3124.69     3118.64     95.33 o
  -2 -11   2      465.98      479.48     35.31 o
  -1 -11   2     1342.24     1351.28     53.61 o
   0 -11   2     5496.75     5654.72    137.73 o
   1 -11   2     4640.47     4654.78    163.65 o
   2 -11   2       53.41       53.04     25.61 o
   3 -11   2      781.52      759.62     52.13 o
   4 -11   2     2496.19     2397.50    100.73 o
   5 -11   2     4365.05     4096.47    146.58 o
   6 -11   2      220.73      257.39     38.80 o
   7 -11   2      842.68      794.89     60.10 o
   8 -11   2     2161.30     2058.85     99.39 o
   9 -11   2     1059.57     1046.07     74.63 o
  -6 -10   2     1123.37     1108.67     58.43 o
  -5 -10   2     2111.86     2180.00     80.20 o
  -4 -10   2     1320.81     1341.50     58.82 o
  -3 -10   2      483.62      505.81     28.71 o
  -2 -10   2     4767.50     4770.10    207.45 o
  -1 -10   2     5728.24     5784.00    139.33 o
   0 -10   2     1131.68     1060.46     45.60 o
   1 -10   2      556.53      565.83     53.04 o
   2 -10   2     5030.82     4906.38    163.58 o
   3 -10   2    12208.40    11536.92    330.33 o
   4 -10   2     1413.03     1343.53     67.01 o
   5 -10   2     2587.47     2490.61    100.09 o
   6 -10   2     4305.20     4326.92    151.87 o
   7 -10   2     3314.38     2911.51    117.37 o
   8 -10   2      113.10      123.30     31.74 o
   9 -10   2      606.93      520.21     52.97 o
  -7  -9   2     1633.68     1679.34    173.84 o
  -6  -9   2      796.46      817.70     49.70 o
  -5  -9   2      123.38      146.22     25.71 o
  -4  -9   2     2230.24     2286.59     65.28 o
  -3  -9   2     5195.16     5068.89    106.26 o
  -2  -9   2     4168.23     3984.04    105.45 o
  -1  -9   2      481.39      399.12     70.11 o
   0  -9   2     8958.10     9396.37    203.54 o
   1  -9   2     7383.65     7429.71    162.88 o
   2  -9   2     2727.23     2652.50    100.23 o
   3  -9   2      970.29      847.65     49.45 o
   4  -9   2     4334.23     4135.55    138.68 o
   5  -9   2     1490.57     1446.09     69.55 o
   6  -9   2      277.25      298.44     36.26 o
   7  -9   2       83.60       99.95     28.00 o
   8  -9   2      739.05      735.00     56.71 o
   9  -9   2     1180.76     1202.38     75.40 o
  -8  -8   2      720.26      757.26     91.28 o
  -7  -8   2        3.70       12.84     17.85 o
  -6  -8   2     1605.70     1547.15     52.53 o
  -5  -8   2     2327.19     2234.92     62.13 o
  -4  -8   2     3073.82     2899.08     82.67 o
  -3  -8   2       75.85       79.94     16.89 o
  -2  -8   2     4888.52     4795.99    156.66 o
  -1  -8   2     7364.75     7649.87    228.40 o
   0  -8   2     3353.48     3400.19     86.71 o
   1  -8   2     2492.13     2568.26     66.77 o
   2  -8   2     5290.31     4950.53    113.14 o
   3  -8   2     1414.31     1332.17     59.82 o
   4  -8   2     2334.53     1799.91     74.14 o
   5  -8   2       10.65      -13.26     18.06 o
   6  -8   2      950.90      943.09     54.24 o
   7  -8   2     1225.69     1128.04     63.06 o
   8  -8   2     1206.17     1101.02     64.97 o
   9  -8   2       24.86       72.23     28.50 o
  10  -8   2      443.95      453.06     52.69 o
  -8  -7   2      371.37      349.22     41.36 o
  -7  -7   2     1665.51     1617.80     56.61 o
  -6  -7   2     1173.41     1136.23    103.09 o
  -5  -7   2        3.15       27.83     15.07 o
  -4  -7   2     2737.92     2618.47     74.27 o
  -3  -7   2     5691.97     5462.75    127.42 o
  -2  -7   2     1450.59     1516.56     66.94 o
  -1  -7   2      181.49      246.95     27.79 o
   0  -7   2     2925.77     2807.89     69.03 o
   1  -7   2     3300.23     3133.38     74.76 o
   2  -7   2     2278.55     2276.98     54.09 o
   3  -7   2      141.19      159.98     21.87 o
   4  -7   2     5580.58     5220.21    158.85 o
   6  -7   2       53.14       56.01     20.81 o
   7  -7   2        6.91       -2.96     18.83 o
   8  -7   2     1147.95     1179.81     68.92 o
   9  -7   2      673.35      702.27     57.77 o
  10  -7   2      122.34      194.12     39.50 o
  -9  -6   2      665.66      703.86     74.39 o
  -8  -6   2      899.24      862.39     41.92 o
  -7  -6   2       84.36       96.27     21.69 o
  -6  -6   2      780.15      745.68     39.13 o
  -5  -6   2     4492.40     4555.97    113.24 o
  -4  -6   2      707.89      688.00     33.29 o
  -3  -6   2        2.67       14.82     10.72 o
  -2  -6   2      739.15      728.51     39.71 o
  -1  -6   2     9010.12     9008.92    253.51 o
   0  -6   2     1329.54     1238.01     51.92 o
   1  -6   2        0.73       -3.60     11.78 o
   2  -6   2     1686.60     1543.86     58.41 o
   3  -6   2    10885.39    11339.34    309.59 o
   4  -6   2     1714.83     1560.08     63.55 o
   5  -6   2       63.12       91.77     21.66 o
   6  -6   2      452.31      457.85     29.95 o
   7  -6   2     1882.65     1908.13     83.06 o
   8  -6   2      444.38      434.44     35.21 o
   9  -6   2       53.23       63.29     22.52 o
  10  -6   2      474.56      506.14     44.24 o
  -9  -5   2        9.92       28.73     16.61 o
  -8  -5   2      204.19      240.97     29.14 o
  -7  -5   2      880.11      889.46     45.11 o
  -6  -5   2     1144.34     1146.82     47.17 o
  -5  -5   2      130.20      126.52     18.49 o
  -4  -5   2      485.13      414.64     24.57 o
  -3  -5   2     6427.87     6246.18    163.93 o
  -2  -5   2    11091.50    11890.38    322.64 o
  -1  -5   2     1273.27     1448.70     56.64 o
   0  -5   2     5192.66     5468.43    156.45 o
   1  -5   2    19287.00    19917.63    519.72 o
   2  -5   2     2918.46     2702.51     84.79 o
   3  -5   2      361.66      407.57     28.29 o
   4  -5   2     4689.93     4686.48    162.17 o
   5  -5   2    10724.19    11289.85    209.69 o
   6  -5   2      695.25      698.26     26.52 o
   7  -5   2      345.23      365.88     20.60 o
   8  -5   2     1575.20     1655.22     62.60 o
   9  -5   2     1831.44     1871.83     71.74 o
  10  -5   2       80.70      104.67     28.48 o
 -10  -4   2       23.25       -0.08     18.86 o
  -9  -4   2      461.00      457.92     37.27 o
  -8  -4   2      976.31      947.89     47.02 o
  -7  -4   2       63.20       65.43     18.25 o
  -6  -4   2       44.26       40.70     17.78 o
  -5  -4   2     3105.95     3073.51     80.22 o
  -4  -4   2     7732.24     7414.70    127.21 o
  -3  -4   2       55.96       61.87     10.83 o
  -2  -4   2     2446.16     2285.77     74.14 o
  -1  -4   2    17696.12    19124.58    500.75 o
   0  -4   2    17722.51    18973.06    493.62 o
   1  -4   2      426.00      488.68     24.41 o
   2  -4   2     7708.34     7644.65    207.52 o
   3  -4   2    31870.16    34985.36    670.87 o
   4  -4   2     6658.08     6785.58    120.18 o
   5  -4   2     1734.42     1832.11     53.50 o
   6  -4   2     3947.10     3941.97     69.34 o
   7  -4   2     2733.03     2726.88     77.85 o
   8  -4   2      536.37      499.20     37.09 o
   9  -4   2      113.00       98.89     25.34 o
  10  -4   2      664.81      720.55     62.50 o
 -10  -3   2      599.42      604.47     38.52 o
  -9  -3   2      160.00      176.12     34.35 o
  -8  -3   2      375.04      384.83     32.05 o
  -7  -3   2     3012.25     2840.50     82.07 o
  -6  -3   2     5789.70     5141.38    485.83 o
  -5  -3   2      712.63      662.08     30.09 o
  -4  -3   2     6844.60     7097.46    120.64 o
  -3  -3   2    12933.60    13140.93    221.13 o
  -2  -3   2    14787.11    15004.67    295.63 o
  -1  -3   2     4080.69     4466.79    124.85 o
   0  -3   2     9044.70     9946.58    260.85 o
   1  -3   2    12594.26    13242.17    345.28 o
   2  -3   2    28248.93    30569.49    584.39 o
   3  -3   2     1411.24     1463.15     28.35 o
   4  -3   2    10163.88    10627.53    155.66 o
   5  -3   2    10641.23    11079.37    164.82 o
   6  -3   2     9922.02    10121.52    179.08 o
   7  -3   2       74.65       64.45     16.14 o
   8  -3   2     2840.97     2801.21     82.98 o
   9  -3   2     1820.58     1868.03     72.36 o
  10  -3   2      538.00      555.57     45.29 o
 -10  -2   2      140.70      138.01     26.64 o
  -9  -2   2     2056.89     1944.40     70.50 o
  -8  -2   2     1495.62     1408.49     63.66 o
  -7  -2   2      928.66      896.09     40.97 o
  -6  -2   2      788.32      754.25     34.72 o
  -5  -2   2     8916.39     8660.11    184.24 o
  -4  -2   2    11431.03    11903.54    241.48 o
  -3  -2   2     5010.15     5482.80     92.77 o
  -2  -2   2    12788.50    13860.32    221.82 o
  -1  -2   2    43866.29    45722.43    853.95 o
   0  -2   2    17089.18    18343.12    344.48 o
   1  -2   2     5962.73     6860.84    111.07 o
   2  -2   2     2499.08     2448.52     40.01 o
   3  -2   2    14911.07    15983.90    226.52 o
   4  -2   2    10541.25    11183.94    166.35 o
   5  -2   2     1552.80     1577.92     41.07 o
   6  -2   2     3320.88     3342.09     64.49 o
   7  -2   2     4701.81     4813.28    102.71 o
   8  -2   2      846.67      853.05     53.18 o
   9  -2   2       12.38       20.65     17.03 o
  10  -2   2      360.31      407.80     39.31 o
 -10  -1   2     1675.29     1692.49     68.19 o
  -9  -1   2      866.38      833.28     69.69 o
  -8  -1   2      397.36      361.33     37.56 o
  -7  -1   2     4637.12     4240.82    107.81 o
  -6  -1   2     5586.67     5645.07    130.67 o
  -5  -1   2     6205.51     6348.60    139.67 o
  -4  -1   2      256.44      219.58     14.88 o
  -3  -1   2    21081.30    22050.21    377.46 o
  -2  -1   2     9900.95    10558.54    169.48 o
  -1  -1   2     9134.31    10447.13    197.96 o
   0  -1   2     1411.82     1598.98     33.12 o
   1  -1   2    18292.03    20868.35    327.97 o
   2  -1   2     8458.58     9078.06    130.74 o
   3  -1   2     1790.07     1876.41     34.33 o
   4  -1   2     4160.03     4163.85     68.05 o
   5  -1   2     3098.30     3010.63     54.29 o
   6  -1   2      989.74      914.93     35.15 o
   7  -1   2      784.34      745.53     55.88 o
   8  -1   2       98.45      131.83     21.95 o
   9  -1   2      313.04      277.77     27.47 o
  10  -1   2      284.50      342.13     37.25 o
 -11   0   2      639.30      584.34     38.64 o
 -10   0   2       51.17       59.25     21.99 o
  -9   0   2     2090.30     2030.58     71.64 o
  -8   0   2     3338.46     3187.95     90.78 o
  -7   0   2     1408.94     1269.83     75.51 o
  -6   0   2      426.62      446.34     30.93 o
  -5   0   2     8866.22     8961.94    188.67 o
  -4   0   2     5006.49     4639.63    102.16 o
  -3   0   2     1975.90     2067.87     39.48 o
  -2   0   2     3819.64     4198.01     70.79 o
  -1   0   2    13033.23    14373.43    227.42 o
   0   0   2     7310.90     8015.09    128.77 o
   1   0   2     3965.37     4312.73     71.08 o
   2   0   2     2648.62     2740.58     44.91 o
   3   0   2     4113.10     4042.71     64.85 o
   4   0   2      794.04      749.57     33.62 o
   5   0   2      448.70      440.26     21.32 o
   6   0   2       33.40       45.74     14.93 o
   7   0   2     2401.13     2351.53     64.32 o
   8   0   2     1381.26     1295.66     48.16 o
   9   0   2        5.44        8.52     15.65 o
  10   0   2      160.23      172.91     25.75 o
 -11   1   2       36.15       87.60     27.51 o
 -10   1   2      980.14     1075.48     53.82 o
  -9   1   2      969.31      988.98     50.58 o
  -8   1   2        5.94       15.30     14.32 o
  -7   1   2     1154.75     1119.33     46.02 o
  -6   1   2     6616.85     6903.25    154.19 o
  -5   1   2     1650.00     1725.54     49.76 o
  -4   1   2      174.66      151.66      9.98 o
  -3   1   2     4333.45     4299.86     96.05 o
  -2   1   2    22681.40    25098.09    396.00 o
  -1   1   2     6371.64     7505.64    147.82 o
   0   1   2     5086.69     5639.44    119.84 o
   1   1   2      759.78      683.70     15.84 o
   2   1   2    12031.50    12415.83    177.78 o
   3   1   2      337.22      322.23     12.49 o
   4   1   2      110.04      118.88      9.04 o
   5   1   2     2523.68     2327.96     74.91 o
   6   1   2     3637.67     3342.59    119.60 o
   7   1   2       89.88       78.18     17.74 o
   8   1   2      364.54      343.79     29.06 o
   9   1   2      731.59      766.81     41.13 o
 -11   2   2      296.84      355.21     37.44 o
 -10   2   2        8.91       28.01     18.76 o
  -9   2   2      252.12      245.03     40.81 o
  -8   2   2     2234.59     2129.66     69.88 o
  -7   2   2     1394.11     1382.71     50.83 o
  -6   2   2      267.79      282.72     32.80 o
  -5   2   2     3164.30     3239.12    102.39 o
  -4   2   2    12781.34    13179.96    216.73 o
  -3   2   2     2533.51     2575.83     49.65 o
  -2   2   2      934.68      980.61     23.25 o
  -1   2   2     3459.26     3812.14     58.23 o
   0   2   2    19085.39    20047.22    320.08 o
   1   2   2     4534.02     4753.69     72.73 o
   2   2   2      297.46      278.07     11.46 o
   3   2   2     5627.65     5783.47     90.96 o
   4   2   2     8296.77     7996.28    123.55 o
   5   2   2      204.64      178.17     22.08 o
   6   2   2      541.11      506.89     48.15 o
   7   2   2     1461.62     1451.15     49.68 o
   8   2   2     2148.21     2201.16     66.13 o
   9   2   2       73.59       60.93     20.50 o
 -11   3   2       94.33      110.66     26.42 o
 -10   3   2      612.23      587.95     42.27 o
  -9   3   2      650.75      655.07     40.48 o
  -8   3   2       26.38       37.21     15.80 o
  -7   3   2      894.91      860.33     39.12 o
  -6   3   2     2888.01     2709.50     73.67 o
  -5   3   2     3341.37     3117.35     78.03 o
  -4   3   2       13.17       16.56     10.19 o
  -3   3   2     1858.08     1658.59     36.56 o
  -2   3   2    12109.49    12472.49    203.90 o
  -1   3   2    12079.95    13019.77    258.56 o
   0   3   2      504.12      440.59     17.49 o
   1   3   2    16426.96    16740.36    281.94 o
   2   3   2    23003.04    23879.32    337.40 o
   3   3   2     1390.23     1294.29     38.34 o
   4   3   2     1424.87     1398.17     42.00 o
   5   3   2     2883.94     2772.97     72.26 o
   6   3   2     3335.05     3231.87    154.66 o
   7   3   2      488.64      474.45     31.06 o
   8   3   2      251.46      257.34     34.74 o
   9   3   2     1266.16     1383.55    114.06 o
 -11   4   2      392.88      459.31     41.29 o
 -10   4   2       27.34        5.79     17.68 o
  -9   4   2      279.27      285.96     40.28 o
  -8   4   2     1619.45     1643.44     59.96 o
  -7   4   2     3346.08     3260.96     89.39 o
  -6   4   2       80.22       67.68     16.05 o
  -5   4   2     2687.04     2644.23     72.09 o
  -4   4   2    11455.98    11948.94    349.13 o
  -3   4   2    17647.94    17839.94    290.47 o
  -2   4   2       59.15       72.13      8.71 o
  -1   4   2    16138.02    16520.11    415.82 o
   0   4   2    13751.91    13810.92    229.42 o
   1   4   2     6542.23     6288.88     97.26 o
   2   4   2       23.68       31.20      7.22 o
   3   4   2    11023.02    10793.89    173.67 o
   4   4   2     7783.40     7723.34    122.75 o
   5   4   2     1664.24     1622.91     55.98 o
   6   4   2      202.25      228.46     23.45 o
   7   4   2     1956.50     1867.29     71.72 o
   8   4   2     1305.93     1326.07     62.31 o
 -11   5   2      255.01      254.39     54.56 o
 -10   5   2     1298.89     1359.63     75.65 o
  -9   5   2      520.54      499.16     37.38 o
  -8   5   2      586.61      572.50     35.69 o
  -7   5   2     1599.24     1537.07     54.18 o
  -6   5   2    10286.04     9267.72    307.12 o
  -5   5   2     4770.95     4479.31    106.05 o
  -4   5   2       66.36       46.54     11.67 o
  -3   5   2    12737.70    12667.44    212.28 o
  -2   5   2    14446.39    14742.78    243.93 o
  -1   5   2     7821.81     7776.51    137.03 o
   0   5   2      439.59      467.66     21.45 o
   1   5   2     9622.44     9362.60    141.54 o
   2   5   2    10798.14    10780.38    184.21 o
   3   5   2     7535.48     7593.91    120.89 o
   4   5   2       96.00       93.61     12.37 o
   5   5   2     4190.21     4029.92    111.75 o
   6   5   2     2512.92     2571.31     86.21 o
   7   5   2      832.98      853.54     50.16 o
   8   5   2       18.70       40.41     22.00 o
 -11   6   2      519.82      585.05     45.72 o
 -10   6   2      204.87      210.88     31.06 o
  -9   6   2      575.96      603.92     47.19 o
  -8   6   2     3059.35     3031.00    104.64 o
  -7   6   2     2515.96     2475.24     74.69 o
  -6   6   2     2061.40     2078.97     64.59 o
  -5   6   2     2670.94     2245.17    333.64 o
  -4   6   2    14630.75    14671.20    329.52 o
  -3   6   2     5886.46     5948.30    180.01 o
  -2   6   2     1935.54     2019.98     68.76 o
  -1   6   2     2846.90     2545.47     57.73 o
   0   6   2    14709.45    14914.46    252.01 o
   1   6   2     4381.00     4304.73     73.91 o
   2   6   2       40.66       57.11     13.51 o
   3   6   2     2697.39     2504.81     61.40 o
   4   6   2     3605.05     3628.21    103.00 o
   5   6   2     1007.49      984.22     50.81 o
   6   6   2       49.12       30.05     20.62 o
   7   6   2      457.76      492.15     42.23 o
 -10   7   2     1523.93     1597.62    119.00 o
  -9   7   2     1860.99     1972.38    145.98 o
  -8   7   2      407.62      442.82     34.03 o
  -7   7   2      436.13      453.98     43.45 o
  -6   7   2     4119.16     4004.87    102.82 o
  -5   7   2     4645.82     4802.65    181.99 o
  -4   7   2     1444.00     1220.58     60.17 o
  -3   7   2     1462.30     1526.79     70.18 o
  -2   7   2    12018.63    12131.02    252.92 o
  -1   7   2     5198.95     5039.65    122.16 o
   0   7   2      104.65       84.62     14.48 o
   1   7   2     2000.70     1961.89     51.70 o
   2   7   2     3074.89     3065.55     71.28 o
   3   7   2      914.63      933.48     47.20 o
   4   7   2        3.01       14.73     16.75 o
   5   7   2      460.60      541.34     41.19 o
   6   7   2      254.26      276.90     39.01 o
   7   7   2      181.35      239.64     32.87 o
 -10   8   2      170.12      228.62     31.53 o
  -9   8   2      166.72      183.17     26.45 o
  -8   8   2      845.83      875.62     45.29 o
  -7   8   2     2277.57     2411.02     76.82 o
  -6   8   2      258.53      222.62     33.86 o
  -5   8   2      914.58      886.30     56.15 o
  -4   8   2     1971.28     1922.93     83.45 o
  -3   8   2     2108.39     2075.15     89.65 o
  -2   8   2       69.17       68.64     17.53 o
  -1   8   2      599.96      541.28     45.50 o
   0   8   2     2459.48     2406.81    110.18 o
   1   8   2     2104.52     2120.51     70.62 o
   2   8   2       27.10       12.74     17.50 o
   3   8   2      536.76      554.19     39.28 o
   4   8   2     1357.95     1313.86    172.71 o
   5   8   2      884.83      915.77     81.08 o
   6   8   2       16.38       27.23     20.87 o
 -10   9   2      232.99      217.69     30.69 o
  -9   9   2      993.63     1128.04     70.54 o
  -8   9   2      136.30       94.31     29.84 o
  -7   9   2      148.82      152.85     32.52 o
  -6   9   2      769.44      724.99     54.38 o
  -5   9   2     4186.40     4294.61    151.44 o
  -4   9   2       24.33       61.79     26.24 o
  -3   9   2     1292.55     1234.97     70.26 o
  -2   9   2     1137.86     1112.25     46.39 o
  -1   9   2     3688.12     3595.51    143.12 o
   0   9   2      158.36      202.69     25.78 o
   1   9   2      529.77      530.54     60.73 o
   2   9   2     1478.98     1471.15     94.87 o
   3   9   2     1910.87     1980.14     74.04 o
   4   9   2       52.25       43.61     21.48 o
   5   9   2      346.05      361.75     53.82 o
   6   9   2     1311.47     1380.43     67.55 o
  -9  10   2      192.40      180.86     38.44 o
  -8  10   2      722.52      751.79     59.89 o
  -7  10   2      858.03      847.16     59.39 o
  -6  10   2      324.59      290.12     41.55 o
  -5  10   2      208.90      224.52     37.53 o
  -4  10   2     1690.13     1570.87     81.19 o
  -3  10   2     2986.34     2955.53    121.47 o
  -2  10   2      712.02      722.96     39.22 o
  -1  10   2      791.54      865.57     78.76 o
   0  10   2     2966.17     3034.40     90.33 o
   1  10   2     2971.31     3158.56     95.13 o
   2  10   2      401.37      396.82     35.85 o
   3  10   2      603.90      619.91     65.99 o
   4  10   2     1541.48     1524.61     67.93 o
   5  10   2      949.90     1086.07     60.00 o
  -9  11   2      574.13      561.13     58.05 o
  -8  11   2      293.49      343.94     47.54 o
  -7  11   2       34.22       37.95     26.87 o
  -6  11   2     1251.47     1361.31     80.98 o
  -5  11   2     1546.59     1697.84     89.30 o
  -4  11   2     1021.87     1017.72     68.21 o
  -3  11   2        7.91       17.07     23.84 o
  -2  11   2     2103.92     2230.05    107.15 o
  -1  11   2     4466.07     4403.36    119.57 o
   0  11   2     1555.00     1570.51     61.82 o
   1  11   2      367.53      308.32     53.36 o
   2  11   2     3014.62     3046.64    189.08 o
   3  11   2     1669.99     1721.14     71.09 o
   4  11   2      110.24      168.01     30.47 o
  -8  12   2      729.17      752.35     65.74 o
  -7  12   2     2036.26     2164.31    108.63 o
  -6  12   2     1137.33     1165.99     76.32 o
  -5  12   2       38.00       18.97     30.54 o
  -4  12   2     3061.75     2818.54    124.78 o
  -3  12   2     2725.24     2836.11    125.84 o
  -2  12   2      829.81      841.23     67.72 o
  -1  12   2       40.79       21.58     31.60 o
   0  12   2     2564.22     2731.47     95.40 o
   1  12   2     2449.37     2627.14     87.66 o
   2  12   2      710.15      762.93     48.99 o
   3  12   2       70.52      115.38     26.31 o
  -7  13   2       83.67       97.69     40.28 o
  -6  13   2     1236.47     1181.50     83.66 o
  -5  13   2     2966.96     2815.09    130.57 o
  -4  13   2      842.24      883.06     71.45 o
  -3  13   2        2.61        2.96     33.01 o
  -2  13   2     2033.57     2006.44    108.56 o
  -1  13   2     1999.45     2218.41    116.53 o
   0  13   2      446.91      429.01     58.76 o
   1  13   2        2.34        4.87     22.22 o
  -5  14   2       24.67        1.83     36.68 o
  -4  14   2      601.06      584.55     66.09 o
  -3  14   2     1953.36     2315.96    122.88 o
  -2  14   2     1063.21     1097.00     84.29 o
  -1  14   2        5.61       17.49     39.08 o
  -1 -15   3      266.09      321.58     56.36 o
   0 -15   3     1053.81     1393.26     90.08 o
   1 -15   3       98.27      132.26     40.56 o
   2 -15   3        0.76      -13.12     28.71 o
   3 -15   3       85.52      131.48     37.74 o
   4 -15   3      647.85      611.14     61.93 o
   5 -15   3      296.66      286.59     48.32 o
  -3 -14   3      166.41      224.17     39.22 o
  -2 -14   3      716.26      635.68     67.22 o
  -1 -14   3      519.20      491.65     57.91 o
   0 -14   3        0.77       18.62     29.77 o
   1 -14   3      390.96      512.60     55.65 o
   2 -14   3     1710.32     1755.40     92.40 o
   3 -14   3      866.81      856.26     65.74 o
   4 -14   3       21.17      -31.64     21.09 o
   5 -14   3      543.25      475.28     54.17 o
   6 -14   3     1961.24     2274.56    111.03 o
  -4 -13   3      732.88      915.47     53.69 o
  -3 -13   3      692.03      842.48     48.05 o
  -2 -13   3       84.48       69.57     20.13 o
  -1 -13   3      386.00      399.52     51.42 o
   0 -13   3     2675.11     2851.62    122.59 o
   1 -13   3     2151.09     2192.24    103.34 o
   2 -13   3       14.45       -8.61     23.49 o
   3 -13   3     2000.80     2180.04    100.30 o
   4 -13   3     2829.18     2582.52    111.87 o
   5 -13   3      727.94      586.59     54.03 o
   6 -13   3      158.92      163.22     37.81 o
   7 -13   3      927.32      956.35     70.40 o
  -5 -12   3      919.69      984.29     57.74 o
  -4 -12   3       31.08       46.66     20.29 o
  -3 -12   3      634.27      670.93     60.13 o
  -2 -12   3     2602.34     2728.02    103.62 o
  -1 -12   3     3678.04     3642.15    103.72 o
   0 -12   3       17.08       45.71     27.65 o
   1 -12   3     3520.07     3421.85    132.54 o
   2 -12   3     3037.03     2963.85    117.52 o
   3 -12   3     2015.05     1790.10     84.43 o
   4 -12   3       64.51       33.01     25.39 o
   5 -12   3     1256.27     1119.43     67.43 o
   6 -12   3     1842.12     1722.60     87.75 o
   7 -12   3      958.19      904.86     64.68 o
   8 -12   3       34.04       17.63     29.06 o
  -6 -11   3      396.19      391.17     40.54 o
  -5 -11   3      468.91      525.59     41.72 o
  -4 -11   3     3458.31     3688.39    108.86 o
  -3 -11   3     2966.46     3055.34     76.62 o
  -2 -11   3      168.28      205.03     25.69 o
  -1 -11   3     2711.95     2636.35     78.63 o
   0 -11   3     5187.52     5332.78    129.82 o
   1 -11   3     3282.47     3301.02    124.78 o
   2 -11   3        4.89       11.92     18.69 o
   3 -11   3     3334.97     3248.96    121.32 o
   4 -11   3     3252.19     3036.64    114.84 o
   5 -11   3     2412.22     2348.13     98.26 o
   6 -11   3       94.47      114.34     29.84 o
   7 -11   3     1363.05     1272.22     73.22 o
   8 -11   3     1053.40     1109.27     72.79 o
  -7 -10   3      120.22      153.71     29.57 o
  -6 -10   3     1999.12     2224.26     82.73 o
  -5 -10   3     2290.09     2419.44     93.64 o
  -4 -10   3      448.15      458.74     29.59 o
  -3 -10   3     1116.20     1055.88     39.84 o
  -2 -10   3     6698.43     6819.65    213.94 o
  -1 -10   3     4016.48     4023.38    104.75 o
   0 -10   3     1138.42     1120.55     88.77 o
   1 -10   3     1645.27     1506.33     80.41 o
   2 -10   3     9543.22     9040.17    263.60 o
   3 -10   3     2245.63     2124.66     87.47 o
   4 -10   3      121.46      136.56     27.51 o
   5 -10   3     1242.97     1056.44     58.97 o
   6 -10   3     2080.67     1958.48     87.89 o
   7 -10   3      229.43      295.62     38.87 o
   8 -10   3       87.27      101.04     20.14 o
   9 -10   3      136.87      162.66     38.23 o
  -7  -9   3     1688.54     1740.91     72.09 o
  -6  -9   3      447.06      430.15     34.95 o
  -5  -9   3      313.89      265.10     28.30 o
  -4  -9   3     2912.33     2918.42    114.06 o
  -3  -9   3     3669.76     3574.76     95.71 o
  -2  -9   3     1716.37     1573.98     72.79 o
  -1  -9   3      336.39      312.41     32.66 o
   0  -9   3     8049.09     8348.41    247.30 o
   1  -9   3     5211.10     5023.81    114.77 o
   2  -9   3      444.45      349.09     32.17 o
   3  -9   3      688.04      691.41     44.65 o
   4  -9   3     4668.33     4495.01    145.80 o
   5  -9   3     2665.09     2461.55     96.50 o
   6  -9   3       79.97       87.40     24.97 o
   7  -9   3      186.15      189.53     33.93 o
   8  -9   3      319.71      345.14     43.24 o
   9  -9   3      208.72      241.94     42.96 o
  -8  -8   3      384.17      407.40     39.24 o
  -7  -8   3       11.34       -3.08     16.69 o
  -6  -8   3      559.86      550.40     36.62 o
  -5  -8   3     3122.26     2968.71     85.41 o
  -4  -8   3     1749.00     1804.03     60.42 o
  -3  -8   3       95.96       89.87     17.48 o
  -2  -8   3     3443.46     3217.57    112.79 o
  -1  -8   3     5757.07     6003.31    182.97 o
   0  -8   3     1077.97     1165.85     57.06 o
   1  -8   3       35.91       57.70     17.99 o
   2  -8   3     3535.20     3526.04     79.10 o
   3  -8   3     2781.97     2774.81     96.99 o
   4  -8   3       34.56       28.78     18.27 o
   5  -8   3      108.78      101.93     24.76 o
   6  -8   3     1817.39     1730.50     76.32 o
   7  -8   3     1025.03     1041.49     61.02 o
   8  -8   3        9.77        2.82     23.00 o
   9  -8   3      101.11      135.71     35.48 o
  -9  -7   3       20.50        6.50     15.85 o
  -8  -7   3      154.90      118.67     24.91 o
  -7  -7   3     1485.16     1354.24    120.94 o
  -6  -7   3      443.23      513.68     55.09 o
  -5  -7   3        4.79        5.55     27.30 o
  -4  -7   3      573.08      541.63     30.26 o
  -3  -7   3     5018.47     5050.20    120.13 o
  -2  -7   3      493.87      394.38     31.88 o
  -1  -7   3      388.33      405.38     31.18 o
   0  -7   3     1265.58     1177.98     53.11 o
   1  -7   3     6861.25     6632.23    190.17 o
   2  -7   3     1911.32     1767.18     66.23 o
   3  -7   3      234.89      238.28     24.19 o
   4  -7   3     2668.19     2598.25     91.98 o
   5  -7   3     6799.37     6655.72    199.69 o
   6  -7   3      326.15      303.12     32.91 o
   7  -7   3      527.33      482.07     35.20 o
   8  -7   3     1057.89      992.53     61.37 o
   9  -7   3     1158.40     1222.13     74.28 o
  10  -7   3       30.64       12.06     31.81 o
  -9  -6   3      236.96      264.60     32.43 o
  -8  -6   3      336.77      388.09     34.36 o
  -7  -6   3      160.04      113.04     27.33 o
  -6  -6   3     1438.45     1267.65     52.34 o
  -5  -6   3      648.47      615.25     53.15 o
  -4  -6   3     1030.79     1044.45     39.84 o
  -3  -6   3       58.10       82.13     29.10 o
  -2  -6   3     2245.62     2263.34     80.70 o
  -1  -6   3     5996.11     6120.41    177.90 o
   0  -6   3     6923.27     7186.51    202.02 o
   1  -6   3      785.99      760.82     36.47 o
   2  -6   3     3537.16     3463.11    106.02 o
   3  -6   3    11833.51    12287.65    332.58 o
   4  -6   3     5748.35     5866.40    173.52 o
   5  -6   3     3538.18     3204.51    265.29 o
   6  -6   3     7439.64     7362.90    158.12 o
   7  -6   3     3295.92     3570.15     89.46 o
   8  -6   3      143.15      101.86     28.99 o
   9  -6   3      408.46      397.69     45.71 o
  10  -6   3      733.28      796.23     65.46 o
  -9  -5   3        8.16       -2.30     16.55 o
  -8  -5   3      661.94      651.31     40.60 o
  -7  -5   3     1363.94     1273.29     51.73 o
  -6  -5   3     1647.08     1529.35     54.38 o
  -5  -5   3        0.27       -3.54     11.05 o
  -4  -5   3     3193.42     3078.86     61.10 o
  -3  -5   3     9038.32     9288.76    194.31 o
  -2  -5   3     9255.88    10042.86    273.76 o
  -1  -5   3      543.64      577.35     30.61 o
   0  -5   3    16508.58    17056.13    446.15 o
   1  -5   3    21377.23    21718.88    563.03 o
   2  -5   3     7646.24     7758.50    212.04 o
   3  -5   3      857.91      735.99     36.68 o
   4  -5   3     8019.94     8159.95    137.92 o
   5  -5   3     4997.88     5055.30    128.08 o
   6  -5   3     1640.70     1712.14     44.78 o
   7  -5   3      176.95      185.40     36.75 o
   8  -5   3     1988.05     1991.00     74.95 o
   9  -5   3     1240.25     1324.66     61.22 o
  10  -5   3      207.28      221.47     35.27 o
 -10  -4   3      213.92      261.00     33.36 o
  -9  -4   3     1561.33     1605.31     63.83 o
  -8  -4   3     2051.15     2007.57     68.97 o
  -7  -4   3        2.72       24.93     14.95 o
  -6  -4   3     3940.04     3749.67     96.60 o
  -5  -4   3     8311.47     8285.97    178.96 o
  -4  -4   3     7473.79     7244.29    124.17 o
  -3  -4   3      210.63      198.17     10.71 o
  -2  -4   3    18857.85    19632.04    373.36 o
  -1  -4   3    22082.92    22985.95    595.27 o
   0  -4   3     6213.95     6298.44    169.50 o
   1  -4   3     1110.81     1179.95     41.34 o
   2  -4   3    13229.32    13556.50    261.76 o
   3  -4   3     8603.65     8781.05    145.41 o
   4  -4   3     5111.36     5247.10     92.87 o
   5  -4   3      179.03      210.29     17.54 o
   6  -4   3     4467.05     4562.25     78.79 o
   7  -4   3     3319.52     3307.71     76.82 o
   8  -4   3     1595.03     1419.97     58.74 o
   9  -4   3       83.00       74.72     24.38 o
  10  -4   3      768.53      865.08     64.08 o
 -10  -3   3      599.41      645.14     75.26 o
  -9  -3   3      483.24      481.88     36.71 o
  -8  -3   3      782.67      726.71     39.96 o
  -7  -3   3     7318.58     7212.14    165.81 o
  -6  -3   3     3664.66     3557.44     91.15 o
  -5  -3   3       59.20       49.63     15.59 o
  -4  -3   3     5950.76     5979.58    103.15 o
  -3  -3   3    18585.53    19073.45    304.95 o
  -2  -3   3     6220.85     6366.52    125.22 o
  -1  -3   3      481.49      472.76     16.57 o
   0  -3   3    13937.88    15127.95    286.37 o
   1  -3   3    26519.54    28452.01    534.02 o
   2  -3   3     3381.94     3372.71     59.64 o
   3  -3   3     2131.15     2381.11     46.27 o
   4  -3   3     5879.10     5954.94     93.05 o
   5  -3   3    11889.54    12657.63    187.27 o
   6  -3   3      214.30      242.25     23.18 o
   7  -3   3      132.71      126.48     23.31 o
   8  -3   3     1138.04     1200.32     49.62 o
   9  -3   3     1099.60     1003.04     95.08 o
  10  -3   3       62.53       41.55     25.14 o
 -10  -2   3       39.37       45.28     19.91 o
  -9  -2   3     1946.60     1743.72     64.75 o
  -8  -2   3     3530.28     3380.38     95.05 o
  -7  -2   3      533.87      480.99     30.26 o
  -6  -2   3      948.97      852.78     76.15 o
  -5  -2   3    17428.07    17581.24    353.16 o
  -4  -2   3    11382.44    11786.78    192.88 o
  -3  -2   3       76.65      101.59     24.64 o
  -2  -2   3     4646.12     5076.73     85.15 o
  -1  -2   3    42079.65    44860.52    842.78 o
   0  -2   3     7365.82     7982.76    153.01 o
   1  -2   3      364.78      438.34     13.22 o
   2  -2   3     9029.03     9909.00    161.47 o
   3  -2   3    16076.34    17504.98    248.75 o
   4  -2   3     1447.85     1424.65     30.68 o
   5  -2   3       60.33       66.27     11.85 o
   6  -2   3      646.86      675.18     30.82 o
   7  -2   3     1922.58     1887.49     54.58 o
   8  -2   3      712.37      731.16     55.27 o
   9  -2   3       56.73       69.86     23.64 o
  10  -2   3      250.53      339.85     40.09 o
 -11  -1   3      420.05      444.15     65.74 o
 -10  -1   3      994.64      884.65     48.67 o
  -9  -1   3      406.94      354.31     31.06 o
  -8  -1   3      255.65      271.33     26.47 o
  -7  -1   3     3821.23     3619.80     94.37 o
  -6  -1   3     4465.62     4293.64    134.90 o
  -5  -1   3      937.71      890.74     57.91 o
  -4  -1   3     1657.07     1680.65     34.82 o
  -3  -1   3    13964.88    14633.27    234.85 o
  -2  -1   3    15723.60    17096.85    271.12 o
  -1  -1   3     2376.22     2663.85     53.94 o
   0  -1   3     7278.58     8493.05    162.84 o
   1  -1   3    11127.80    12233.02    195.92 o
   2  -1   3     5770.94     6191.42    104.87 o
   3  -1   3        2.14        9.72      8.45 o
   4  -1   3     1199.70     1144.92     26.81 o
   5  -1   3     2247.14     2230.96     44.65 o
   6  -1   3     1108.42     1067.39     39.23 o
   7  -1   3        0.87        6.26     16.17 o
   8  -1   3      319.56      316.79     27.69 o
   9  -1   3      816.56      832.38     59.03 o
 -11   0   3      158.15      139.94     27.27 o
 -10   0   3        7.02      -11.09     16.85 o
  -9   0   3      594.59      589.83     37.98 o
  -8   0   3     2520.15     2426.33     74.93 o
  -7   0   3      709.45      639.73     32.92 o
  -6   0   3      273.21      252.45     20.54 o
  -5   0   3     1866.72     1737.56     49.49 o
  -4   0   3     8664.94     8757.91    150.59 o
  -3   0   3      701.30      709.69     18.72 o
  -2   0   3       56.72       65.49     15.34 o
  -1   0   3      629.49      657.53     33.22 o
   0   0   3    17472.88    18754.22    297.06 o
   1   0   3      975.70     1025.97     30.61 o
   2   0   3      793.16      724.92     20.75 o
   3   0   3     5443.22     5405.85    112.69 o
   4   0   3     8778.10     8999.82    136.22 o
   5   0   3        2.43       11.26      6.91 o
   6   0   3     1463.70     1282.74     43.51 o
   7   0   3      924.31      948.77     39.92 o
   8   0   3      516.49      481.00     32.73 o
   9   0   3        0.10        2.78     17.36 o
 -11   1   3      121.70      198.05     30.25 o
 -10   1   3      331.46      311.63     32.78 o
  -9   1   3      485.91      460.84     52.37 o
  -8   1   3      153.82      114.43     20.52 o
  -7   1   3      930.60      928.25     52.41 o
  -6   1   3     2730.59     2803.25     74.74 o
  -5   1   3     2792.75     2757.28     55.41 o
  -4   1   3     3973.01     4155.24     75.55 o
  -3   1   3     8526.54     9258.28    152.62 o
  -2   1   3     2560.38     2577.92     47.30 o
  -1   1   3     1394.59     1482.64     29.83 o
   0   1   3     2623.15     2694.69     50.73 o
   1   1   3     3548.76     3621.25     66.10 o
   2   1   3     6118.75     6064.74     92.58 o
   3   1   3     1010.63      945.95     23.41 o
   4   1   3     2896.78     2773.32     51.45 o
   5   1   3     3950.13     3669.21    140.27 o
   6   1   3     4173.14     3987.74    122.06 o
   7   1   3      103.13       93.95     19.13 o
   8   1   3     1361.59     1332.35     50.91 o
   9   1   3     1294.30     1217.96     51.23 o
 -11   2   3       43.70       46.58     23.25 o
 -10   2   3      100.34       68.04     21.08 o
  -9   2   3     1057.09     1035.62     49.55 o
  -8   2   3      374.52      380.94     30.10 o
  -7   2   3      635.92      593.37     32.78 o
  -6   2   3      170.62      177.33     18.84 o
  -5   2   3     3866.68     3524.04     68.93 o
  -4   2   3     4655.41     4594.15     83.83 o
  -3   2   3     6804.26     7213.92    143.04 o
  -2   2   3     5531.57     5774.11     98.53 o
  -1   2   3    15216.40    15713.72    221.74 o
   0   2   3    10975.57    11369.17    187.55 o
   1   2   3     4773.66     4935.37     88.86 o
   2   2   3     4840.76     4994.04     79.21 o
   3   2   3    10266.00    10089.01    151.01 o
   4   2   3     6742.50     6539.00    104.92 o
   5   2   3      954.71      931.37     36.87 o
   6   2   3     1360.27     1360.02     46.85 o
   7   2   3     2854.15     2762.56     74.65 o
   8   2   3      885.47      889.91     56.00 o
   9   2   3       26.38       15.71     22.21 o
 -11   3   3      424.27      450.18     40.46 o
 -10   3   3     1374.72     1341.68     64.75 o
  -9   3   3     1052.50     1075.89     49.55 o
  -8   3   3      564.39      508.16     33.42 o
  -7   3   3     3721.06     3513.21    123.05 o
  -6   3   3     4996.24     4974.22    116.47 o
  -5   3   3     4240.68     4335.44     83.25 o
  -4   3   3      146.79      138.77     11.78 o
  -3   3   3    17129.60    17420.61    282.35 o
  -2   3   3    25025.64    26623.70    423.99 o
  -1   3   3     6383.50     6672.76    102.35 o
   0   3   3      699.43      664.98     28.14 o
   1   3   3    23106.65    23642.01    333.62 o
   2   3   3    16676.26    16764.69    241.59 o
   3   3   3      639.04      581.87     20.01 o
   4   3   3     2391.80     2387.52     48.52 o
   5   3   3     5766.70     5729.92    117.48 o
   6   3   3     1758.64     1642.37     82.02 o
   7   3   3      224.59      245.79     31.74 o
   8   3   3       38.04       85.17     23.56 o
 -11   4   3      376.09      419.22     45.71 o
 -10   4   3       46.62       12.29     17.73 o
  -9   4   3     1299.39     1238.19     54.22 o
  -8   4   3     6785.10     7289.46    170.93 o
  -7   4   3     1709.22     1733.68     59.09 o
  -6   4   3        0.52        0.29     12.61 o
  -5   4   3     6711.14     6563.80    119.13 o
  -4   4   3    21674.78    22288.63    361.90 o
  -3   4   3     3335.69     3226.06     63.33 o
  -2   4   3     1377.01     1371.01     46.88 o
  -1   4   3    15161.70    14876.30    246.37 o
   0   4   3    16256.41    15816.38    262.01 o
   1   4   3     1690.60     1581.86     45.86 o
   2   4   3      378.43      335.91     15.23 o
   3   4   3     5865.63     5178.44    192.01 o
   4   4   3     4432.32     4166.10     74.96 o
   5   4   3      490.96      513.93     41.55 o
   6   4   3      121.72       97.30     24.28 o
   7   4   3     1406.28     1449.09     63.20 o
   8   4   3      869.52      939.42     53.42 o
 -11   5   3      199.12      253.35     40.07 o
 -10   5   3     1806.57     2083.12     76.50 o
  -9   5   3     1330.35     1367.76     57.78 o
  -8   5   3      142.17      138.59     27.83 o
  -7   5   3     1109.55     1151.37     55.44 o
  -6   5   3     9403.98     9448.16    310.93 o
  -5   5   3     5161.17     5063.69    117.75 o
  -4   5   3      190.96      220.14     15.54 o
  -3   5   3     6178.61     6267.18    165.95 o
  -2   5   3    21595.47    21709.02    353.46 o
  -1   5   3     2037.95     1855.28     45.41 o
   0   5   3      171.11      205.01     18.14 o
   1   5   3     4658.48     4403.88     87.91 o
   2   5   3     9495.09     9340.20    157.20 o
   3   5   3      590.68      571.71     35.41 o
   4   5   3       57.16       78.64     13.78 o
   5   5   3     2111.77     2006.42     84.61 o
   6   5   3     2205.62     2063.25     77.22 o
   7   5   3       27.74       27.80     19.28 o
 -11   6   3      687.15      706.93     54.14 o
 -10   6   3       53.99       27.95     20.13 o
  -9   6   3      662.99      703.05     42.71 o
  -8   6   3     3452.06     3390.20     96.14 o
  -7   6   3     1929.20     1798.60     61.02 o
  -6   6   3       14.72        7.07     14.40 o
  -5   6   3      995.27      921.91     37.99 o
  -4   6   3     8446.71     8713.30    154.80 o
  -3   6   3     5139.68     5317.00    123.49 o
  -2   6   3      104.87       95.03     13.86 o
  -1   6   3     3691.29     3566.30     75.73 o
   0   6   3     8643.67     8833.27    284.20 o
   1   6   3     3375.07     3201.34    231.05 o
   2   6   3      233.60      275.86     24.63 o
   3   6   3     3319.35     3314.70     75.92 o
   4   6   3     1530.70     1553.83     61.68 o
   5   6   3      114.84      111.81     25.15 o
   6   6   3       48.80       21.25     19.25 o
   7   6   3      262.14      373.42     71.60 o
 -10   7   3      740.55      813.74     48.69 o
  -9   7   3     1446.29     1552.05     62.48 o
  -8   7   3       52.45       78.15     20.69 o
  -7   7   3     1765.96     1829.40     62.92 o
  -6   7   3     1544.50     1599.37    152.54 o
  -5   7   3     1281.25     1337.54     47.36 o
  -4   7   3      148.09      128.17     25.61 o
  -3   7   3     1280.19     1147.72    125.49 o
  -2   7   3     1795.55     1577.65     76.43 o
  -1   7   3     3293.78     3013.21     87.52 o
   0   7   3       73.13       95.31     15.59 o
   1   7   3     1696.22     1625.62     48.14 o
   2   7   3     1905.09     1880.79     74.05 o
   3   7   3     1752.39     1732.04     52.09 o
   4   7   3       11.47       16.55     19.00 o
   5   7   3      695.06      670.13     46.20 o
   6   7   3      564.04      649.49     47.76 o
 -10   8   3       97.97       96.15     48.71 o
  -9   8   3      300.23      276.22     30.69 o
  -8   8   3      795.72      877.43     44.86 o
  -7   8   3     1201.58     1207.63     97.94 o
  -6   8   3      221.70      235.28     24.65 o
  -5   8   3     1484.95     1529.96     75.83 o
  -4   8   3     1750.16     1852.04     84.15 o
  -3   8   3     1759.52     1814.09     83.94 o
  -2   8   3      125.24      134.70     18.06 o
  -1   8   3     1187.51     1226.76     62.54 o
   0   8   3     2078.71     1995.03     69.39 o
   1   8   3     2171.65     2159.32     58.44 o
   2   8   3       57.55       57.71     15.06 o
   3   8   3      870.48      943.98    115.15 o
   4   8   3     1856.59     1904.97     80.20 o
   5   8   3      993.40      946.74     71.24 o
   6   8   3       59.24       46.48     46.03 o
 -10   9   3      300.80      385.10     56.18 o
  -9   9   3      278.60      361.35     34.90 o
  -8   9   3      126.67      162.80     34.78 o
  -7   9   3      629.59      646.12     52.48 o
  -6   9   3     1621.91     1588.15     81.54 o
  -5   9   3     1262.29     1167.75     67.50 o
  -4   9   3      219.10      168.44     33.93 o
  -3   9   3     2699.84     2476.50    107.64 o
  -2   9   3     2791.44     2666.49     80.23 o
  -1   9   3      995.66      772.60     60.87 o
   0   9   3      279.81      263.16     28.23 o
   1   9   3     1544.89     1525.15     61.85 o
   2   9   3     2971.31     2926.73     92.55 o
   3   9   3     1573.66     1561.11     66.93 o
   4   9   3       18.25       30.37     30.19 o
   5   9   3      843.62      980.61    115.58 o
  -9  10   3      121.39      107.36     34.21 o
  -8  10   3     1643.20     1642.61     89.23 o
  -7  10   3     1420.62     1342.19     78.30 o
  -6  10   3      232.58      236.65     41.26 o
  -5  10   3      689.69      707.35     58.05 o
  -4  10   3     4009.82     3929.09    148.62 o
  -3  10   3     3215.24     2953.55    123.44 o
  -2  10   3      419.31      382.25     31.82 o
  -1  10   3      999.53      986.78    101.82 o
   0  10   3     5040.61     4918.46    130.42 o
   1  10   3     2876.30     2901.97     91.81 o
   2  10   3       66.37       82.84     23.75 o
   3  10   3      780.64      714.74     47.42 o
   4  10   3     2067.37     2165.91     84.67 o
  -8  11   3      230.35      229.32     43.31 o
  -7  11   3      129.20      190.66     39.78 o
  -6  11   3     2426.37     2190.97    106.23 o
  -5  11   3     5285.53     5251.38    188.26 o
  -4  11   3      374.20      317.77     45.57 o
  -3  11   3      686.05      681.75     61.79 o
  -2  11   3     4242.47     4187.11    161.32 o
  -1  11   3     5061.40     4795.41    130.17 o
   0  11   3      184.90      197.87     28.70 o
   1  11   3     1031.98      975.33     51.07 o
   2  11   3     2413.83     2567.96     89.79 o
   3  11   3     1152.40     1115.63     58.58 o
  -7  12   3     2255.52     2686.21    126.97 o
  -6  12   3      904.00      890.11     71.17 o
  -5  12   3       20.52       -2.05     24.90 o
  -4  12   3     3174.63     3095.33    134.94 o
  -3  12   3     3564.86     3429.82    144.04 o
  -2  12   3      107.89      173.52     39.99 o
  -1  12   3      198.48      149.33     43.31 o
   0  12   3     1511.30     1632.70     69.35 o
   1  12   3     1576.09     1645.04     86.87 o
   2  12   3       83.14       89.17     27.23 o
  -6  13   3      671.66      637.59     66.02 o
  -5  13   3     2156.66     2163.95    113.07 o
  -4  13   3      668.49      682.10     66.09 o
  -3  13   3      178.03      130.14     41.76 o
  -2  13   3     1286.02     1337.60     90.08 o
  -1  13   3     1500.52     1799.56    107.08 o
   0  13   3      158.63      228.26     53.89 o
  -1 -15   4      295.94      371.59     55.23 o
   0 -15   4      942.79     1083.32     79.57 o
   1 -15   4      696.93      703.61     64.05 o
   2 -15   4      106.69       72.23     33.15 o
   3 -15   4      912.56      939.49     71.03 o
   4 -15   4     1341.31     1253.88     80.98 o
   5 -15   4      169.76      220.85     45.92 o
  -3 -14   4      334.03      404.67     47.05 o
  -2 -14   4     1081.41     1305.58     90.92 o
  -1 -14   4     1072.80     1114.07     78.01 o
   0 -14   4       15.74       70.18     32.09 o
   1 -14   4     1872.29     2088.20    101.93 o
   2 -14   4     2468.76     2280.13    104.75 o
   3 -14   4      503.34      530.44     53.47 o
   4 -14   4      654.90      652.05     57.42 o
   5 -14   4     1907.35     2041.71     99.03 o
   6 -14   4     1031.61     1127.83     76.39 o
  -4 -13   4     1801.56     2121.83     79.77 o
  -3 -13   4      806.54      875.42     48.47 o
  -2 -13   4       68.43       73.65     17.56 o
  -1 -13   4     2944.14     3119.24    130.92 o
   0 -13   4     3673.46     4015.64    152.43 o
   1 -13   4      883.92      928.98     63.70 o
   2 -13   4       74.92      109.05     31.18 o
   3 -13   4     3179.18     3049.55    122.03 o
   4 -13   4     2890.70     2770.36    114.98 o
   5 -13   4      532.89      500.18     48.74 o
   6 -13   4      132.52      151.09     34.78 o
   7 -13   4     1384.46     1441.51     83.52 o
  -5 -12   4      878.48     1000.73     55.13 o
  -4 -12   4        0.57        6.01     17.55 o
  -3 -12   4     1681.38     1841.45     68.79 o
  -2 -12   4     4012.67     4382.92    117.77 o
  -1 -12   4     1764.93     1750.55     63.95 o
   0 -12   4        0.41       12.41     23.56 o
   1 -12   4     3273.92     3197.26    122.95 o
   2 -12   4     5454.96     5289.40    175.43 o
   3 -12   4     1001.03      995.85     60.17 o
   4 -12   4       80.10       43.17     23.98 o
   5 -12   4     2037.95     1961.72     89.30 o
   6 -12   4     1971.05     1930.40     91.70 o
   7 -12   4      346.52      394.94     46.13 o
   8 -12   4        6.52       50.06     24.97 o
  -6 -11   4      129.11      161.86     29.19 o
  -5 -11   4      628.39      657.02     44.93 o
  -4 -11   4     3881.45     4105.63    111.98 o
  -3 -11   4     2119.03     2194.69     72.14 o
  -2 -11   4      118.63       91.42     26.24 o
  -1 -11   4     1996.92     2069.38     69.04 o
   0 -11   4     7411.27     7396.46    167.80 o
   1 -11   4     1525.93     1456.53     71.60 o
   2 -11   4        7.73       22.85     20.17 o
   3 -11   4     1099.52      893.92     53.89 o
   4 -11   4     2705.97     2494.70     99.39 o
   5 -11   4      371.33      381.89     40.28 o
   6 -11   4       69.24       75.33     27.16 o
   7 -11   4      606.20      568.19     35.10 o
   8 -11   4     1065.60     1016.36     46.99 o
  -7 -10   4      158.43      161.09     29.39 o
  -6 -10   4     1694.31     1837.26     69.68 o
  -5 -10   4     1757.60     2025.40     77.91 o
  -4 -10   4       33.32       52.04     17.55 o
  -3 -10   4      834.52      802.72     39.67 o
  -2 -10   4     3188.76     3520.88    125.91 o
  -1 -10   4     2449.90     2503.31    101.43 o
   0 -10   4       38.17       61.58     23.00 o
   1 -10   4      872.76      723.43     49.38 o
   2 -10   4     2485.74     1963.27     79.99 o
   3 -10   4     3134.93     2781.37    102.42 o
   4 -10   4        3.09        6.77     17.92 o
   5 -10   4      994.59      880.31     53.68 o
   6 -10   4     1783.33     1674.77     79.14 o
   7 -10   4      478.22      460.18     31.32 o
   8 -10   4       62.56       64.19     28.78 o
   9 -10   4       59.42       33.29     29.13 o
  -8  -9   4      402.53      457.30     48.81 o
  -7  -9   4      742.42      748.96     57.45 o
  -6  -9   4      273.25      279.53     30.40 o
  -5  -9   4      592.37      612.22     37.61 o
  -4  -9   4     1014.12     1036.17     45.63 o
  -3  -9   4     1795.74     1564.73    163.86 o
  -2  -9   4      790.07      840.03     49.73 o
  -1  -9   4      267.98      262.47     28.85 o
   0  -9   4     3082.68     2985.50    106.23 o
   1  -9   4     6815.76     6818.52    201.67 o
   2  -9   4       38.22       27.72     17.92 o
   3  -9   4     1667.31     1497.65     65.11 o
   4  -9   4     1753.32     1794.62     75.76 o
   5  -9   4     1786.44     1707.50     75.19 o
   6  -9   4       62.19       61.00     15.96 o
   7  -9   4      930.29      865.20     39.33 o
   8  -9   4      555.19      575.66     51.77 o
   9  -9   4      406.92      423.08     50.65 o
  -8  -8   4       81.43       47.38     21.91 o
  -7  -8   4       44.15       53.63     20.14 o
  -6  -8   4      824.48      787.36     64.86 o
  -5  -8   4     2246.41     2190.26     69.47 o
  -4  -8   4      547.96      486.89     31.10 o
  -3  -8   4      572.25      578.13     40.49 o
  -2  -8   4     3398.34     3568.29    119.98 o
  -1  -8   4     5577.84     5554.98    168.73 o
   0  -8   4      458.29      333.15     28.43 o
   1  -8   4     3094.21     2945.51     97.41 o
   2  -8   4     4349.15     4063.39    126.47 o
   3  -8   4     3120.24     2756.47     94.52 o
   4  -8   4      592.27      604.65     40.70 o
   5  -8   4      416.49      446.57     37.24 o
   6  -8   4     2377.49     2277.11     79.67 o
   7  -8   4     2787.31     2691.46     75.35 o
   8  -8   4       14.64       -7.41     22.64 o
   9  -8   4      975.05      970.88     68.35 o
  -9  -7   4       14.90       16.72     20.74 o
  -8  -7   4      506.58      498.80     37.90 o
  -7  -7   4      792.04      828.18     43.97 o
  -6  -7   4      759.19      740.81     39.72 o
  -5  -7   4      445.69      374.77     27.83 o
  -4  -7   4     2780.54     2664.15     58.88 o
  -3  -7   4     2426.91     2545.49     90.99 o
  -2  -7   4     2170.28     2307.14     82.88 o
  -1  -7   4     1766.83     1833.20     68.63 o
   0  -7   4     4400.92     4271.97    129.08 o
   1  -7   4     2700.59     2549.79     83.52 o
   2  -7   4     3775.17     3683.12    113.50 o
   3  -7   4     1663.14     1605.72     62.92 o
   4  -7   4     7618.27     7862.50    165.70 o
   5  -7   4     4335.40     4327.09    136.98 o
   6  -7   4      256.70      239.95     63.55 o
   7  -7   4     2610.16     2627.29     86.16 o
   8  -7   4     2557.03     2592.47    107.99 o
   9  -7   4      614.89      603.59     56.15 o
  -9  -6   4      543.46      604.96     41.79 o
  -8  -6   4      397.23      380.60     37.91 o
  -7  -6   4       35.37       16.98     17.49 o
  -6  -6   4     2875.71     2923.27    148.34 o
  -5  -6   4     3509.32     3351.81     88.26 o
  -4  -6   4      695.52      657.70     23.37 o
  -3  -6   4      178.01      178.61     13.02 o
  -2  -6   4     6421.56     6262.26    180.86 o
  -1  -6   4    13241.65    13480.72    360.17 o
   0  -6   4     6890.06     7176.28    197.79 o
   1  -6   4     1716.85     1805.90     61.30 o
   2  -6   4    29322.86    29741.76    769.28 o
   3  -6   4     8616.99     8440.10    172.78 o
   4  -6   4      373.13      357.09     21.30 o
   5  -6   4     1645.74     1600.26     48.63 o
   6  -6   4     6606.52     6767.40    148.28 o
   7  -6   4     1004.47     1088.39     42.96 o
   8  -6   4       34.43       34.92     26.52 o
   9  -6   4      270.49      290.33     43.87 o
 -10  -5   4      247.76      222.36     30.77 o
  -9  -5   4       17.77        4.78     16.97 o
  -8  -5   4     1138.21     1177.66     51.50 o
  -7  -5   4     4431.62     4378.04    113.65 o
  -6  -5   4     1159.21     1123.79     44.99 o
  -5  -5   4      365.43      316.81     23.02 o
  -4  -5   4     9468.13     9472.11    161.28 o
  -3  -5   4    18212.52    18645.58    302.73 o
  -2  -5   4     1335.29     1245.11     34.87 o
  -1  -5   4     2402.08     2518.03     58.10 o
   0  -5   4    21864.98    23479.26    586.06 o
   1  -5   4    17636.80    18408.33    566.38 o
   2  -5   4      295.54      264.60     29.31 o
   3  -5   4     3748.06     3869.08    109.54 o
   4  -5   4     7695.96     7678.10    131.40 o
   5  -5   4     5757.80     5723.73    218.51 o
   6  -5   4     1147.36     1160.15     40.65 o
   7  -5   4      332.80      371.52     38.51 o
   8  -5   4     2121.49     2215.59     98.05 o
   9  -5   4     1098.81     1135.73     70.96 o
 -10  -4   4      375.49      405.33     36.75 o
  -9  -4   4     1596.59     1525.15     60.95 o
  -8  -4   4     1933.55     1794.61    134.48 o
  -7  -4   4       21.56       22.83     15.22 o
  -6  -4   4     5169.39     4992.73    119.13 o
  -5  -4   4    12310.79    12238.55    203.68 o
  -4  -4   4     4539.49     4564.92     82.65 o
  -3  -4   4      295.00      284.67     13.13 o
  -2  -4   4    18745.44    19937.07    377.99 o
  -1  -4   4    22428.51    23942.76    703.51 o
   0  -4   4      446.11      461.16     16.51 o
   1  -4   4       15.04       24.15      6.63 o
   2  -4   4     2975.92     2871.49     64.73 o
   3  -4   4    16367.92    17376.54    279.99 o
   4  -4   4     1571.96     1707.48     38.68 o
   5  -4   4      157.54      178.32     13.68 o
   6  -4   4     1715.09     1828.00     45.19 o
   7  -4   4     2535.69     2587.75     80.87 o
   8  -4   4       66.24       38.89     36.04 o
   9  -4   4       34.67        7.69     24.19 o
 -10  -3   4      743.54      714.78     45.08 o
  -9  -3   4        3.57       16.12     17.15 o
  -8  -3   4      476.88      457.63     31.83 o
  -7  -3   4     5660.66     5290.87    127.43 o
  -6  -3   4     5729.36     5480.71    126.91 o
  -5  -3   4      245.08      260.63     17.43 o
  -4  -3   4     3837.14     3793.54     69.23 o
  -3  -3   4    15758.09    16946.22    272.76 o
  -2  -3   4     9372.48    10079.71    193.65 o
  -1  -3   4      508.27      537.38     24.55 o
   0  -3   4     6481.24     6998.46    136.30 o
   1  -3   4    18547.65    20413.12    386.72 o
   2  -3   4     2613.55     2533.10     51.07 o
   3  -3   4     1344.90     1425.08     32.63 o
   4  -3   4     2956.46     2971.42     59.33 o
   5  -3   4     4109.57     4327.32     74.56 o
   6  -3   4      428.47      446.33     19.43 o
   7  -3   4       75.92       74.10     16.99 o
   8  -3   4      247.14      259.04     40.49 o
   9  -3   4      370.57      405.61     54.35 o
 -10  -2   4      227.27      256.48     32.48 o
  -9  -2   4      814.76      777.94     42.07 o
  -8  -2   4     2040.42     1896.20     63.33 o
  -7  -2   4      108.94      131.44     19.30 o
  -6  -2   4     1829.24     1632.10    129.22 o
  -5  -2   4     3318.19     3292.90     62.26 o
  -4  -2   4     6170.91     6494.40    110.78 o
  -3  -2   4        1.54        7.49      7.55 o
  -2  -2   4     9144.88    10020.54    191.70 o
  -1  -2   4     2745.50     2806.41     90.15 o
   0  -2   4     5709.94     6645.80    129.44 o
   1  -2   4      468.70      481.38     17.52 o
   2  -2   4     2845.82     3015.52     56.21 o
   3  -2   4     2000.57     2019.15     42.74 o
   4  -2   4     2280.02     2319.97     45.82 o
   5  -2   4      374.13      368.86     41.55 o
   6  -2   4     1317.11     1308.66     42.75 o
   7  -2   4     1157.94     1187.43     43.27 o
   8  -2   4      390.32      402.06     30.04 o
   9  -2   4      150.92      171.80     29.80 o
 -11  -1   4      463.09      460.26     41.69 o
 -10  -1   4      324.44      276.18     30.85 o
  -9  -1   4      184.27      165.51     28.46 o
  -8  -1   4      368.13      335.20     27.76 o
  -7  -1   4     2503.52     2435.32     70.37 o
  -6  -1   4     1974.49     1917.76     56.68 o
  -5  -1   4       57.51       49.50      7.55 o
  -4  -1   4     1153.66     1061.84     25.67 o
  -3  -1   4     7403.79     7529.99    125.09 o
  -2  -1   4    15809.43    16829.96    268.54 o
  -1  -1   4      762.23      857.95     27.02 o
   0  -1   4     9323.39    10092.90    194.19 o
   1  -1   4     4025.16     4145.09     72.73 o
   2  -1   4     7335.74     7857.42    132.19 o
   3  -1   4      198.07      197.09     12.27 o
   4  -1   4     5795.94     5841.06     93.85 o
   5  -1   4     3975.53     3969.56     70.51 o
   6  -1   4      922.69      915.27     36.59 o
   7  -1   4        6.84       28.69     15.30 o
   8  -1   4      906.57     1006.46     69.95 o
   9  -1   4      655.27      702.78     69.40 o
 -11   0   4        6.34        7.37     19.10 o
 -10   0   4      472.97      472.46     36.80 o
  -9   0   4      756.80      712.32     42.18 o
  -8   0   4      581.97      569.57     34.14 o
  -7   0   4      370.96      335.45     25.33 o
  -6   0   4     1183.79     1187.67     51.11 o
  -5   0   4     5816.61     6001.59    125.43 o
  -4   0   4     2005.65     2012.61     41.27 o
  -3   0   4     3381.67     3563.21     63.81 o
  -2   0   4     3427.82     3471.34     72.99 o
  -1   0   4    30046.48    32493.47   1706.76 o
   0   0   4     5009.57     5242.08     89.86 o
   1   0   4      273.90      273.44     12.43 o
   2   0   4     7431.92     7527.59    128.57 o
   3   0   4     9086.73     9387.74    140.99 o
   4   0   4     2086.42     2011.94     41.51 o
   5   0   4        1.34        1.60      9.06 o
   6   0   4     3442.24     3449.99     81.22 o
   7   0   4     2459.83     2437.05     67.92 o
   8   0   4      602.16      614.01     43.40 o
   9   0   4       28.66       31.43     20.47 o
 -11   1   4      588.44      588.35     63.55 o
 -10   1   4      270.90      291.61     31.41 o
  -9   1   4      206.95      199.88     25.97 o
  -8   1   4      119.99      123.57     20.73 o
  -7   1   4     4493.04     4317.35    131.69 o
  -6   1   4     2319.10     2222.69     49.53 o
  -5   1   4     1453.98     1529.86     36.62 o
  -4   1   4     1622.80     1611.72     40.70 o
  -3   1   4    14953.77    15607.95    251.71 o
  -2   1   4     6928.50     7213.44    120.20 o
  -1   1   4     4219.91     4738.96     81.93 o
   0   1   4     6222.62     6243.75    127.79 o
   1   1   4    17313.42    17392.22    281.42 o
   2   1   4     6972.04     7052.63    123.44 o
   3   1   4     1213.68     1270.89     29.63 o
   4   1   4     3672.82     3607.96     69.65 o
   5   1   4     8097.10     8112.19    170.80 o
   6   1   4     1734.60     1642.70     51.80 o
   7   1   4       20.58       29.63     17.23 o
   8   1   4     1223.71     1242.53     50.08 o
   9   1   4     1026.12      982.68    102.91 o
 -11   2   4      151.57      176.27     28.71 o
 -10   2   4      128.73      188.44     75.30 o
  -9   2   4     1662.62     1519.38     58.72 o
  -8   2   4     3723.30     3674.70     98.76 o
  -7   2   4      364.17      359.03     29.63 o
  -6   2   4     1603.65     1612.76     41.33 o
  -5   2   4     7495.83     7573.35    143.98 o
  -4   2   4    11859.90    12360.09    205.00 o
  -3   2   4     2650.78     2918.87     56.36 o
  -2   2   4     2882.92     2944.57     55.32 o
  -1   2   4    35678.02    37712.45    523.99 o
   0   2   4    19096.32    19744.73    319.63 o
   1   2   4       21.84       33.53      8.16 o
   2   2   4     4605.35     4688.01     88.40 o
   3   2   4    16553.22    16812.13    244.41 o
   4   2   4     5174.38     4968.08     85.01 o
   5   2   4      147.86      145.93     18.78 o
   6   2   4     1505.81     1446.35     48.84 o
   7   2   4     2023.11     1932.50    120.44 o
   8   2   4      740.67      784.42     50.45 o
 -11   3   4      612.20      636.38     45.04 o
 -10   3   4     1650.53     1681.88     81.37 o
  -9   3   4      240.50      208.49     27.34 o
  -8   3   4      500.23      443.86     47.01 o
  -7   3   4     4258.81     4012.41    114.87 o
  -6   3   4     9663.53     9820.37    171.25 o
  -5   3   4      664.48      587.90     32.90 o
  -4   3   4     1896.40     1910.99     43.31 o
  -3   3   4     8824.93     8658.88    146.87 o
  -2   3   4    24920.96    25477.93    436.55 o
  -1   3   4     2392.02     2585.38     54.26 o
   0   3   4     5762.30     5667.22    112.69 o
   1   3   4    13152.11    12853.77    216.54 o
   2   3   4    10933.75    10725.02    184.77 o
   3   3   4       44.87       58.79     15.17 o
   4   3   4     1566.53     1550.02     37.58 o
   5   3   4     1967.40     2015.99     98.96 o
   6   3   4     1859.13     1828.33     96.35 o
   7   3   4       19.86       -4.61     19.49 o
   8   3   4      187.68      217.83     32.93 o
 -11   4   4      581.07      649.55     54.67 o
 -10   4   4        2.50        3.92     17.67 o
  -9   4   4     1537.57     1585.19     61.55 o
  -8   4   4     5323.98     5249.21    194.30 o
  -7   4   4     3099.22     3090.97     85.45 o
  -6   4   4     1383.19     1365.90     62.30 o
  -5   4   4     7741.88     8043.18    143.06 o
  -4   4   4    10386.62    10700.74    182.44 o
  -3   4   4     2266.71     2107.62     46.10 o
  -2   4   4     1960.55     1912.89     47.68 o
  -1   4   4     4372.56     4225.54     82.60 o
   0   4   4    10483.27    10211.62    177.26 o
   1   4   4     1840.25     1696.02     43.93 o
   2   4   4      479.44      424.22     21.72 o
   3   4   4     2905.74     2715.53     63.00 o
   4   4   4     4748.06     4807.98     98.11 o
   5   4   4      243.04      246.14     38.16 o
   6   4   4      344.55      332.55     35.71 o
   7   4   4      849.59      790.87     50.77 o
 -11   5   4      304.43      372.25     53.22 o
 -10   5   4     1025.28      987.65     52.27 o
  -9   5   4     1617.10     1625.90     62.13 o
  -8   5   4      133.66      116.75     21.01 o
  -7   5   4     2144.36     2062.86     65.08 o
  -6   5   4     4461.06     4314.65    106.73 o
  -5   5   4     2853.66     2813.07     65.48 o
  -4   5   4      834.56      828.73     27.77 o
  -3   5   4     4311.06     4211.59     81.16 o
  -2   5   4     5129.56     4909.86    113.78 o
  -1   5   4      866.75      787.18     28.58 o
   0   5   4      859.75      801.49     29.81 o
   1   5   4     2090.41     2033.54     52.02 o
   2   5   4     2341.61     2305.43     60.88 o
   3   5   4      444.05      441.59     24.55 o
   4   5   4      425.19      478.44     55.72 o
   5   5   4      888.94      858.52     48.98 o
   6   5   4      430.77      453.45     40.57 o
   7   5   4       41.21       26.51     22.85 o
 -10   6   4       19.58        7.56     29.91 o
  -9   6   4      367.20      421.64     35.06 o
  -8   6   4     1077.72     1191.46     83.20 o
  -7   6   4      817.83      828.63     40.26 o
  -6   6   4        1.75       18.90     13.87 o
  -5   6   4     2453.90     2341.24     60.05 o
  -4   6   4     2099.36     1982.32     58.01 o
  -3   6   4     1447.89     1543.93     52.93 o
  -2   6   4      189.49      203.77     18.17 o
  -1   6   4     3974.05     3800.00     81.03 o
   0   6   4     1596.96     1516.83     78.49 o
   1   6   4     1105.69     1087.04     37.41 o
   2   6   4      258.15      243.77     21.18 o
   3   6   4     2550.72     2598.71     65.18 o
   4   6   4      791.46      768.91     46.83 o
   5   6   4      296.07      274.60     34.27 o
   6   6   4       62.08       77.38     25.84 o
 -10   7   4      815.35      888.88     80.62 o
  -9   7   4      437.64      465.82     35.77 o
  -8   7   4       24.31        3.10     20.10 o
  -7   7   4     2068.36     2258.88     71.41 o
  -6   7   4     3296.20     3254.47     88.34 o
  -5   7   4      141.89      162.36     30.86 o
  -4   7   4       24.19       17.00     15.18 o
  -3   7   4     2559.78     2589.31     77.15 o
  -2   7   4     4476.84     4539.00     94.41 o
  -1   7   4      568.89      530.99     27.91 o
   0   7   4        9.29       -5.53     12.38 o
   1   7   4     2586.75     2529.19     64.50 o
   2   7   4     4856.36     4673.74    100.22 o
   3   7   4      762.14      777.58     34.71 o
   4   7   4      168.17      193.50     30.34 o
   5   7   4     2040.92     2145.10    123.76 o
   6   7   4     1221.08     1438.74     69.18 o
 -10   8   4       10.22       26.86     19.75 o
  -9   8   4      199.72      175.29     27.11 o
  -8   8   4     1372.58     1542.10     63.55 o
  -7   8   4      512.69      545.14     44.37 o
  -6   8   4      105.85      115.49     20.08 o
  -5   8   4     1339.69     1263.40     68.63 o
  -4   8   4     6832.38     6911.04    162.07 o
  -3   8   4     1986.71     1977.78     67.37 o
  -2   8   4       33.33       27.17     15.31 o
  -1   8   4     4059.38     3964.03     88.27 o
   0   8   4     4424.84     4381.96     95.60 o
   1   8   4     1128.69     1019.16     44.98 o
   2   8   4        3.17       28.07     14.17 o
   3   8   4     2258.52     2183.15     62.15 o
   4   8   4     2059.22     2176.82     82.76 o
   5   8   4      514.50      514.38     71.45 o
  -9   9   4      565.41      582.49     41.49 o
  -8   9   4      295.44      288.47     30.86 o
  -7   9   4      275.23      301.41     42.60 o
  -6   9   4     3137.11     3233.87    128.31 o
  -5   9   4     3678.25     3574.00    137.20 o
  -4   9   4      465.39      491.93     48.88 o
  -3   9   4     3216.44     2918.14    121.47 o
  -2   9   4     8615.09     8837.07    224.95 o
  -1   9   4     2253.91     2112.68     60.52 o
   0   9   4       61.32       62.77     17.13 o
   1   9   4     2090.24     2211.56     62.71 o
   2   9   4     3837.97     3988.59    116.60 o
   3   9   4     1095.50     1191.93     60.12 o
   4   9   4       62.40       88.30     27.70 o
  -9  10   4      343.46      482.05     54.53 o
  -8  10   4     1653.37     1879.90     97.27 o
  -7  10   4     2399.23     2380.50    110.53 o
  -6  10   4       28.65        2.12     25.61 o
  -5  10   4     1241.83     1226.08     75.62 o
  -4  10   4     2355.46     2373.17    110.04 o
  -3  10   4     4941.61     5112.64    183.68 o
  -2  10   4       68.82       80.90     23.02 o
  -1  10   4     2186.56     2153.96     77.67 o
   0  10   4     4016.37     4153.54    117.65 o
   1  10   4     2668.70     2674.92    100.48 o
   2  10   4       34.90       33.51     22.80 o
   3  10   4     1422.82     1474.79     67.84 o
  -8  11   4      172.10      213.73     43.24 o
  -7  11   4      488.59      460.26     54.24 o
  -6  11   4     1422.92     1414.70     84.86 o
  -5  11   4     2351.77     2257.70    109.54 o
  -4  11   4      416.02      348.46     48.32 o
  -3  11   4     1114.40     1222.84     80.34 o
  -2  11   4     2995.54     3037.28    132.75 o
  -1  11   4     2297.84     2527.15    125.49 o
   0  11   4       37.82       55.84     22.94 o
   1  11   4      859.56      810.76     50.41 o
   2  11   4     1226.17     1188.71     61.25 o
  -7  12   4     1385.88     1292.25     85.42 o
  -6  12   4      476.98      444.18     56.29 o
  -5  12   4      360.66      477.33     57.14 o
  -4  12   4     1968.63     1877.43    101.57 o
  -3  12   4     1851.57     1813.59    100.94 o
  -2  12   4       26.23       -6.14     28.64 o
  -1  12   4      619.14      742.13     68.56 o
   0  12   4      725.54      690.26     48.68 o
   1  12   4      535.88      645.09     59.57 o
  -5  13   4      245.51      283.70     51.28 o
  -4  13   4       50.84       77.17     36.61 o
  -3  13   4       48.85       49.52     35.69 o
  -2  13   4      700.67      754.89     71.45 o
   2 -16   5      463.64      578.13     60.03 o
  -2 -15   5      155.60      229.81     53.19 o
  -1 -15   5     1367.04     1764.64    100.52 o
   0 -15   5     1468.84     1734.59     95.93 o
   1 -15   5      352.51      447.49     53.19 o
   2 -15   5      727.54      748.76     62.36 o
   3 -15   5     2381.02     2381.07    110.74 o
   4 -15   5      942.30      992.11     71.24 o
   5 -15   5       18.48       19.82     31.25 o
  -3 -14   5     1453.44     1610.41     63.43 o
  -2 -14   5     2396.70     2832.16    128.45 o
  -1 -14   5      397.75      517.82     54.17 o
   0 -14   5      440.66      448.20     51.00 o
   1 -14   5     3588.96     3848.67    145.87 o
   2 -14   5     3065.72     2834.62    118.01 o
   3 -14   5       52.39       50.36     29.56 o
   4 -14   5      762.18      798.91     61.93 o
   5 -14   5     2085.18     1967.86     96.78 o
   6 -14   5      693.67      743.25     62.00 o
  -5 -13   5      829.53     1113.96     74.45 o
  -4 -13   5     2711.52     2798.23    162.10 o
  -3 -13   5      576.91      644.83     56.89 o
  -2 -13   5      691.75      687.25     61.37 o
  -1 -13   5     1976.15     1996.92     95.93 o
   0 -13   5     3364.69     3660.83    139.45 o
   1 -13   5      388.88      422.52     43.31 o
   2 -13   5      623.99      627.50     50.65 o
   3 -13   5     1919.52     1904.66     89.02 o
   4 -13   5     2898.62     2728.18    111.80 o
   5 -13   5      121.37      142.70     33.36 o
   6 -13   5      177.83      148.55     36.61 o
   7 -13   5      838.87      835.37     74.56 o
  -6 -12   5     1061.55     1259.57     62.58 o
  -5 -12   5      778.95      747.35     57.49 o
  -4 -12   5        5.50        4.31     19.82 o
  -3 -12   5     1540.65     1616.75     60.95 o
  -2 -12   5     4216.33     4573.31    165.13 o
  -1 -12   5     1435.03     1594.86     81.12 o
   0 -12   5      166.64      184.24     32.87 o
   1 -12   5     2545.34     2310.67     95.08 o
   2 -12   5     4204.86     3920.97    137.62 o
   3 -12   5      512.61      545.96     44.72 o
   4 -12   5      140.67      142.49     29.06 o
   5 -12   5      887.74      778.74     55.23 o
   6 -12   5     1485.94     1395.77     68.70 o
   7 -12   5      192.32      225.87     45.81 o
   8 -12   5       80.15       68.97     20.95 o
  -6 -11   5       13.80       10.57     17.91 o
  -5 -11   5      385.33      433.95     35.25 o
  -4 -11   5     1588.60     1618.07     88.98 o
  -3 -11   5     1356.55     1379.86     70.26 o
  -2 -11   5        5.19       -6.91     15.59 o
  -1 -11   5      992.10     1029.36     62.92 o
   0 -11   5     2530.33     2504.51     98.68 o
   1 -11   5     2182.62     1970.12     81.82 o
   2 -11   5       15.49       42.60     20.81 o
   3 -11   5     1419.93     1275.53     63.27 o
   4 -11   5     1703.60     1546.33     72.51 o
   5 -11   5      992.92      997.75     59.18 o
   6 -11   5       23.69       10.23     15.65 o
   7 -11   5      318.32      297.99     28.54 o
   8 -11   5      452.84      398.41     32.22 o
  -7 -10   5      395.87      431.37     37.38 o
  -6 -10   5      978.19     1002.61     49.66 o
  -5 -10   5      754.40      819.21     95.01 o
  -4 -10   5       17.28      -11.07     13.77 o
  -3 -10   5      998.07     1127.47     60.38 o
  -2 -10   5      617.31      668.27     43.45 o
  -1 -10   5     1260.13     1299.37     66.16 o
   0 -10   5      648.11      639.14     45.85 o
   1 -10   5      652.41      621.58     42.82 o
   2 -10   5     1508.30     1395.38     62.71 o
   3 -10   5     2652.71     2535.12     94.17 o
   4 -10   5       60.02       65.25     22.85 o
   5 -10   5     1813.58     1570.73     72.87 o
   6 -10   5      983.21      952.77     41.72 o
   7 -10   5      669.36      609.08     34.96 o
   8 -10   5       56.17       62.64     29.70 o
  -8  -9   5      511.68      542.57     40.52 o
  -7  -9   5      368.60      374.22     41.93 o
  -6  -9   5       70.07       73.51     19.97 o
  -5  -9   5      622.27      563.45     59.82 o
  -4  -9   5     2395.39     2586.29     62.13 o
  -3  -9   5      458.00      473.70     27.67 o
  -2  -9   5      128.85      101.72     21.02 o
  -1  -9   5     1530.26     1520.79     67.72 o
   0  -9   5     5145.36     4999.49    153.84 o
   1  -9   5     1085.94     1053.69     50.15 o
   2  -9   5       20.74       14.25     15.52 o
   3  -9   5     3079.82     2895.07    100.45 o
   4  -9   5     3560.97     3343.25     85.51 o
   5  -9   5      664.93      653.84     54.74 o
   6  -9   5        8.30       24.86     14.66 o
   7  -9   5     1378.22     1398.82    104.89 o
   8  -9   5     1067.53     1016.66     66.59 o
   9  -9   5      150.99      194.26     40.84 o
  -8  -8   5       42.37       42.74     28.78 o
  -7  -8   5      212.20      214.40     31.46 o
  -6  -8   5     1597.99     1649.38     60.46 o
  -5  -8   5     1534.77     1414.81     59.75 o
  -4  -8   5      217.10      219.61     17.59 o
  -3  -8   5     2600.36     2596.01     68.95 o
  -2  -8   5     7485.52     7726.27    223.46 o
  -1  -8   5     2883.05     2761.97     96.07 o
   0  -8   5       24.35       29.77     14.46 o
   1  -8   5     4806.73     4740.20    141.22 o
   2  -8   5     7473.35     7063.00    201.53 o
   3  -8   5     1853.98     1734.55     59.29 o
   4  -8   5        2.13        0.51     11.67 o
   5  -8   5     2772.43     2540.15     69.97 o
   6  -8   5     3756.72     3879.07     96.86 o
   7  -8   5      966.38      896.65     40.15 o
   8  -8   5        3.29       17.14     24.76 o
   9  -8   5      814.46      803.78     64.47 o
  -9  -7   5      139.55      169.22     27.86 o
  -8  -7   5     1118.03     1161.89     53.04 o
  -7  -7   5     2088.88     2060.21     70.33 o
  -6  -7   5      636.66      626.02     35.26 o
  -5  -7   5     1946.65     1868.79     60.15 o
  -4  -7   5     9565.76     8976.28    401.23 o
  -3  -7   5     7054.73     7260.56    152.75 o
  -2  -7   5       58.85       52.02     12.84 o
  -1  -7   5     3771.01     3746.34     86.58 o
   0  -7   5    16568.25    16723.90    325.44 o
   1  -7   5     9299.05     9162.14    185.93 o
   2  -7   5       19.57       33.24     10.21 o
   3  -7   5     2700.26     2521.03     64.70 o
   4  -7   5    12326.06    12514.26    252.77 o
   5  -7   5     3339.42     3131.22    109.93 o
   6  -7   5      158.05      130.97     18.47 o
   7  -7   5     1451.62     1527.88     52.51 o
   8  -7   5     1931.23     1847.17     90.71 o
   9  -7   5      183.65      193.06     40.21 o
  -9  -6   5     1283.55     1260.82     56.75 o
  -8  -6   5      222.77      256.56     28.01 o
  -7  -6   5       59.16       66.18     17.39 o
  -6  -6   5     3322.09     3114.30     86.52 o
  -5  -6   5    11819.13    12025.16    253.84 o
  -4  -6   5      277.68      296.50     17.58 o
  -3  -6   5     3335.91     3350.56     76.63 o
  -2  -6   5    10083.84    10028.73    200.27 o
  -1  -6   5    21379.01    22086.35    422.19 o
   0  -6   5      140.51      128.63     31.25 o
   1  -6   5     8033.85     8497.14    170.98 o
   2  -6   5    11234.52    11519.49    228.39 o
   3  -6   5     7019.47     6728.67    141.74 o
   4  -6   5      163.02      165.96     16.60 o
   5  -6   5     2637.86     2638.17     69.86 o
   6  -6   5     3002.76     3093.65     79.77 o
   7  -6   5     1401.56     1433.32     73.99 o
   8  -6   5       41.38       32.80     24.97 o
   9  -6   5      101.41       91.06     31.39 o
 -10  -5   5      402.71      442.23     38.33 o
  -9  -5   5      110.48      162.76     36.40 o
  -8  -5   5     1573.91     1505.92     90.25 o
  -7  -5   5     2603.42     2451.86     74.01 o
  -6  -5   5     2576.72     2473.27     85.35 o
  -5  -5   5      430.93      385.42     17.63 o
  -4  -5   5     8573.01     8694.08    149.11 o
  -3  -5   5    14522.48    14722.55    284.32 o
  -2  -5   5     3265.63     3346.73     73.66 o
  -1  -5   5     5010.51     5043.32    103.56 o
   0  -5   5    13716.96    14209.04    273.62 o
   1  -5   5    14235.61    14954.38    288.67 o
   2  -5   5      381.71      373.18     18.97 o
   3  -5   5     2821.22     2842.30    102.88 o
   4  -5   5     2967.10     2959.78     59.09 o
   5  -5   5     4147.48     4214.49     93.58 o
   6  -5   5      123.40      132.42     17.47 o
   7  -5   5      555.62      575.87     47.33 o
   8  -5   5     1027.45     1082.19     66.38 o
   9  -5   5      845.65      801.03     62.71 o
 -10  -4   5      903.28     1006.63    100.27 o
  -9  -4   5     1257.51     1189.41     52.58 o
  -8  -4   5      487.88      429.74     84.93 o
  -7  -4   5      159.96      147.66     19.58 o
  -6  -4   5     2509.38     2354.83     66.96 o
  -5  -4   5     5935.04     5933.45    105.62 o
  -4  -4   5     2521.19     2485.42     50.17 o
  -3  -4   5     1421.85     1386.87     53.64 o
  -2  -4   5     7752.83     8370.33    164.25 o
  -1  -4   5    12092.94    13431.41    256.89 o
   0  -4   5     2968.79     3125.02     66.19 o
   1  -4   5     2567.32     2767.76     61.60 o
   2  -4   5     5928.16     6656.69    183.64 o
   3  -4   5     3580.48     3575.89     67.32 o
   4  -4   5     2527.97     2605.10     54.62 o
   5  -4   5      470.00      472.71     30.38 o
   6  -4   5     3038.03     3139.07     92.19 o
   7  -4   5     1196.07     1051.79     60.10 o
   8  -4   5      106.86      133.53     32.73 o
   9  -4   5      214.07      207.31     41.76 o
 -10  -3   5      312.09      286.04     31.45 o
  -9  -3   5      123.46      122.41     26.95 o
  -8  -3   5      915.02      895.92     41.52 o
  -7  -3   5     1302.16     1200.12     53.43 o
  -6  -3   5     2605.57     2465.15     68.17 o
  -5  -3   5       10.06        8.50     10.81 o
  -4  -3   5     5605.83     5560.50     97.44 o
  -3  -3   5     1871.77     1812.08     37.11 o
  -2  -3   5     4242.60     4769.85     95.62 o
  -1  -3   5      631.38      742.34     36.40 o
   0  -3   5     9133.96    10065.13    293.72 o
   1  -3   5     3757.80     4217.67     88.29 o
   2  -3   5     2229.02     2343.86     46.62 o
   3  -3   5      169.28      144.90     11.46 o
   4  -3   5     1729.46     1739.61     41.18 o
   5  -3   5     1263.72     1312.52     52.30 o
   6  -3   5      841.60      913.64     38.02 o
   7  -3   5      370.81      371.02     32.09 o
   8  -3   5      646.28      694.94     55.44 o
   9  -3   5      277.92      298.09     46.06 o
 -10  -2   5      357.00      316.89     33.65 o
  -9  -2   5     1879.51     1848.25     64.99 o
  -8  -2   5      377.99      331.51     27.33 o
  -7  -2   5       25.71       32.21     14.39 o
  -6  -2   5     1870.52     1692.98     51.74 o
  -5  -2   5     2883.06     2842.82     67.20 o
  -4  -2   5      716.10      659.20     19.41 o
  -3  -2   5       35.52       45.38      8.14 o
  -2  -2   5     3357.61     3251.18     66.41 o
  -1  -2   5     5575.14     5876.98    177.05 o
   0  -2   5     3304.15     3523.47     73.20 o
   1  -2   5       38.74       54.67     10.23 o
   2  -2   5    10211.95    10946.09    187.82 o
   3  -2   5     5879.28     6437.32    113.39 o
   4  -2   5      262.94      266.97     15.88 o
   5  -2   5      158.01      147.70     14.45 o
   6  -2   5     2330.10     2384.21     73.30 o
   7  -2   5     1390.38     1433.42     57.61 o
   8  -2   5       86.78       89.61     21.98 o
   9  -2   5      132.61      168.73     40.07 o
 -11  -1   5      565.30      584.87     42.75 o
 -10  -1   5      466.60      490.95     36.83 o
  -9  -1   5       29.52        5.58     14.90 o
  -8  -1   5      837.07      742.91     37.05 o
  -7  -1   5     3172.34     3045.04     95.79 o
  -6  -1   5      382.61      357.39     17.14 o
  -5  -1   5      323.40      327.22     19.87 o
  -4  -1   5     1438.40     1375.88     40.63 o
  -3  -1   5     9166.03     9069.86    149.83 o
  -2  -1   5      597.13      557.77     16.94 o
  -1  -1   5       31.47       37.38     11.46 o
   0  -1   5    10600.67    11216.00    217.08 o
   1  -1   5    17852.31    18745.74    300.86 o
   2  -1   5      244.66      214.38     16.19 o
   3  -1   5      444.17      445.32     20.63 o
   4  -1   5     5947.38     5884.06    108.08 o
   5  -1   5     6285.93     5817.99    316.40 o
   6  -1   5      147.87      123.58     21.71 o
   7  -1   5      483.94      546.43     33.07 o
   8  -1   5     1582.28     1594.56     56.35 o
   9  -1   5      811.51      822.33     60.03 o
 -11   0   5        1.64       21.09     19.62 o
 -10   0   5      177.12      151.79     24.42 o
  -9   0   5      979.77      948.26     45.16 o
  -8   0   5     1080.70     1046.23     58.69 o
  -7   0   5      138.24      136.74     20.10 o
  -6   0   5     2525.45     2511.14     53.82 o
  -5   0   5    15356.24    15882.98    260.08 o
  -4   0   5     6834.67     6864.68    117.80 o
  -3   0   5      345.70      340.71     13.41 o
  -2   0   5    12588.88    13864.32    223.98 o
  -1   0   5    26122.93    27142.87    513.00 o
   0   0   5    12094.86    13004.06    212.20 o
   1   0   5     1799.97     1881.95     76.68 o
   2   0   5    12065.57    12668.43    210.66 o
   3   0   5    12827.03    12825.31    215.55 o
   4   0   5     2898.10     2807.19     60.83 o
   5   0   5      429.05      463.24     20.25 o
   6   0   5     2910.35     2760.56     71.05 o
   7   0   5     2584.33     2522.15     83.69 o
   8   0   5      195.25      210.04     26.84 o
 -11   1   5      531.67      537.44     41.01 o
 -10   1   5     1682.33     1634.31    111.87 o
  -9   1   5      151.38      159.92     24.58 o
  -8   1   5     1478.05     1467.83     53.71 o
  -7   1   5     6274.96     6136.35    196.69 o
  -6   1   5     8257.15     8296.61    145.35 o
  -5   1   5       27.62       21.27      8.19 o
  -4   1   5     7060.71     7243.89    124.77 o
  -3   1   5    18387.74    19454.29    312.90 o
  -2   1   5    16376.12    17495.14    281.34 o
  -1   1   5      411.49      414.57     19.76 o
   0   1   5     7835.35     7909.27    135.62 o
   1   1   5    21491.27    22156.11    357.63 o
   2   1   5    11423.95    11826.44    199.55 o
   3   1   5      904.85      909.67     29.45 o
   4   1   5     6235.86     6273.16    136.09 o
   5   1   5     4982.79     5217.34    109.34 o
   6   1   5      766.74      748.23     36.51 o
   7   1   5      111.21      115.15     36.08 o
   8   1   5      708.17      721.32     74.42 o
 -11   2   5      118.95      152.50     26.72 o
 -10   2   5      396.62      391.47     34.60 o
  -9   2   5     1963.95     1995.13     68.47 o
  -8   2   5     4121.87     4037.58    105.80 o
  -7   2   5      522.78      489.07     23.32 o
  -6   2   5     3511.49     3631.78     73.84 o
  -5   2   5     8839.90     8838.46    152.81 o
  -4   2   5     9849.17    10011.11    168.93 o
  -3   2   5     1425.38     1537.91     35.16 o
  -2   2   5     4332.63     4030.60     73.50 o
  -1   2   5    13101.41    13398.85    283.71 o
   0   2   5    11651.63    11753.44    197.86 o
   1   2   5       34.83       37.32      9.29 o
   2   2   5     4065.13     3923.78     78.44 o
   3   2   5     5278.94     5159.27    100.16 o
   4   2   5     4186.51     4155.51     75.18 o
   5   2   5       85.60       77.91     16.90 o
   6   2   5     1543.28     1484.44     62.73 o
   7   2   5      552.75      675.54     71.74 o
   8   2   5      385.24      375.94     41.31 o
 -11   3   5      936.76     1059.61    100.45 o
 -10   3   5      722.25      675.45     46.66 o
  -9   3   5      848.15      836.35     44.36 o
  -8   3   5      138.84      155.88     22.10 o
  -7   3   5     4378.42     4306.79     87.94 o
  -6   3   5     5224.18     5111.01     98.77 o
  -5   3   5     1914.54     1918.74     47.79 o
  -4   3   5     6438.20     6565.52    116.88 o
  -3   3   5     9803.77     9972.61    168.68 o
  -2   3   5     4810.03     4555.00     83.16 o
  -1   3   5     1303.66     1270.81     34.69 o
   0   3   5     6410.34     6338.22    116.46 o
   1   3   5     5625.89     5571.94    105.42 o
   2   3   5     2192.63     2097.00     95.90 o
   3   3   5      582.28      570.03     34.70 o
   4   3   5     1252.40     1122.69     36.96 o
   5   3   5     2566.22     2543.27     83.91 o
   6   3   5      903.54      862.23     50.37 o
   7   3   5        4.92       22.49     21.52 o
 -11   4   5      264.45      274.54     33.59 o
 -10   4   5      229.61      229.07     29.59 o
  -9   4   5     1794.85     1790.33     64.63 o
  -8   4   5     1527.38     1549.69     57.21 o
  -7   4   5      629.44      647.95     28.41 o
  -6   4   5      918.49      786.12     58.93 o
  -5   4   5     5398.55     5429.74    102.70 o
  -4   4   5     2984.47     2905.67     61.05 o
  -3   4   5      447.46      425.07     23.69 o
  -2   4   5     1436.44     1361.53     33.28 o
  -1   4   5     5192.23     5093.08     98.22 o
   0   4   5     1181.07     1110.42     35.21 o
   1   4   5      317.99      319.19     21.21 o
   2   4   5      281.86      248.10     19.00 o
   3   4   5     2441.06     2251.98     83.30 o
   4   4   5     1234.52     1214.20     39.83 o
   5   4   5       91.04       84.43     22.30 o
   6   4   5      331.45      410.07     39.39 o
   7   4   5      657.02      699.84     69.02 o
 -11   5   5      570.97      665.62     45.91 o
 -10   5   5      767.93      759.65     44.00 o
  -9   5   5      113.47      119.78     23.35 o
  -8   5   5       13.63       34.64     17.00 o
  -7   5   5     1573.93     1734.86     58.56 o
  -6   5   5     2655.64     2489.04    141.19 o
  -5   5   5      314.08      304.73     19.49 o
  -4   5   5      425.03      451.75     21.20 o
  -3   5   5     4055.52     4147.94     80.94 o
  -2   5   5     4030.45     4015.11     99.30 o
  -1   5   5      705.55      705.78     29.12 o
   0   5   5     1057.98     1007.75     75.74 o
   1   5   5     2639.89     2416.84     59.73 o
   2   5   5     1080.35     1035.97     37.06 o
   3   5   5      498.51      430.40     25.08 o
   4   5   5      239.34      270.87     32.61 o
   5   5   5     1442.77     1427.48     63.23 o
   6   5   5      562.26      572.55     46.03 o
 -10   6   5        6.21       36.78     19.81 o
  -9   6   5      569.08      549.46     38.27 o
  -8   6   5     1981.13     2056.42     68.77 o
  -7   6   5      473.53      529.33     35.23 o
  -6   6   5       91.68      112.07     16.14 o
  -5   6   5     2593.13     2654.64     62.16 o
  -4   6   5     4207.29     4197.64     84.80 o
  -3   6   5       63.29       57.30     20.91 o
  -2   6   5      309.07      253.32     24.71 o
  -1   6   5     4303.80     4243.91     89.57 o
   0   6   5     5577.67     5443.41    109.85 o
   1   6   5      150.64      165.87     32.86 o
   2   6   5      662.66      677.11     32.23 o
   3   6   5     1996.16     1958.92     55.83 o
   4   6   5     2136.26     2078.35     78.54 o
   5   6   5        3.83       -9.50     19.79 o
   6   6   5      362.48      337.78     39.79 o
 -10   7   5      888.40      916.90     50.42 o
  -9   7   5      222.31      300.27     34.03 o
  -8   7   5      403.85      425.54     33.04 o
  -7   7   5      755.71      829.02     75.69 o
  -6   7   5     2860.00     2750.85    133.39 o
  -5   7   5      708.26      653.17     28.50 o
  -4   7   5      424.62      416.44     31.57 o
  -3   7   5     2774.08     2724.20    120.58 o
  -2   7   5     8013.57     7958.60    150.14 o
  -1   7   5     1434.28     1276.26     43.07 o
   0   7   5     1057.80      960.60     60.84 o
   1   7   5     4961.38     4815.25    103.08 o
   2   7   5     4351.95     4205.84     94.71 o
   3   7   5      235.28      235.65     23.64 o
   4   7   5      763.51      778.68     66.13 o
   5   7   5     1912.49     2017.39     82.65 o
 -10   8   5       48.68       70.72     34.88 o
  -9   8   5      553.35      567.00     69.97 o
  -8   8   5     1519.24     1599.00     60.96 o
  -7   8   5     1912.74     2091.80     69.37 o
  -6   8   5        2.39       -1.69     22.71 o
  -5   8   5     3386.69     3347.06     95.67 o
  -4   8   5     6489.99     6598.28    179.98 o
  -3   8   5     3297.34     3091.40    120.34 o
  -2   8   5      431.69      394.25     32.35 o
  -1   8   5     7543.40     7171.44    140.77 o
   0   8   5     7299.59     7226.79    142.37 o
   1   8   5     1070.71     1061.14     50.65 o
   2   8   5      814.33      795.42     37.07 o
   3   8   5     2805.98     2827.73     95.99 o
   4   8   5     1956.68     2187.73     86.72 o
  -9   9   5     1110.89     1186.24     55.35 o
  -8   9   5       12.28       13.19     25.82 o
  -7   9   5     1879.00     1861.77     93.74 o
  -6   9   5     4271.66     4215.89    155.82 o
  -5   9   5     3020.68     2890.91    120.55 o
  -4   9   5       36.49       36.37     21.34 o
  -3   9   5     3472.52     3268.48     97.22 o
  -2   9   5     5303.04     5171.73    147.72 o
  -1   9   5     2483.91     2476.80     82.53 o
   0   9   5      274.75      294.82     31.60 o
   1   9   5     2593.33     2567.32     70.55 o
   2   9   5     1898.15     1861.96     58.63 o
   3   9   5      509.59      585.28    113.78 o
   4   9   5       98.01      156.95     80.27 o
  -8  10   5     1729.30     1893.16     96.85 o
  -7  10   5      668.11      703.33     60.45 o
  -6  10   5       61.66       70.89     30.61 o
  -5  10   5     1304.88     1325.40     80.06 o
  -4  10   5     1888.15     1971.24     99.18 o
  -3  10   5     1181.78     1089.17     74.06 o
  -2  10   5      234.63      208.46     23.93 o
  -1  10   5     1511.87     1431.38     50.82 o
   0  10   5     2332.03     2349.57     67.35 o
   1  10   5     1148.23     1147.72    132.40 o
   2  10   5        3.23        4.63     21.26 o
   3  10   5     1134.45     1246.59     65.19 o
  -8  11   5       80.52       87.18     34.00 o
  -7  11   5      570.79      588.21     60.80 o
  -6  11   5     1779.06     1839.13     98.19 o
  -5  11   5      624.72      665.66     63.06 o
  -4  11   5       18.58       13.75     26.24 o
  -3  11   5      817.46      887.43     71.10 o
  -2  11   5     1348.00     1464.01     88.81 o
  -1  11   5      393.86      439.54     40.22 o
   0  11   5        0.26      -27.31     18.20 o
   1  11   5      517.05      553.25     44.57 o
  -6  12   5        2.30       39.85     31.18 o
  -5  12   5      517.10      524.09     61.23 o
  -4  12   5     1084.40     1204.43     83.94 o
  -3  12   5      539.56      563.88     62.85 o
  -2  12   5       66.00       57.63     35.76 o
  -1  12   5      527.93      443.47     57.98 o
   2 -16   6      662.21      614.31     60.87 o
   0 -15   6     1540.35     1714.77     92.33 o
   1 -15   6       27.59       37.10     28.85 o
   2 -15   6     1054.46     1016.73     70.33 o
   3 -15   6     2601.95     2764.65    119.35 o
   4 -15   6     1186.44     1272.43     76.67 o
   5 -15   6       98.92      101.28     31.21 o
  -4 -14   6      492.06      595.41     77.73 o
  -2 -14   6     1724.83     2091.23    104.40 o
  -1 -14   6      313.43      289.77     45.07 o
   0 -14   6      929.39     1066.18     69.90 o
   1 -14   6     2147.68     2130.66     97.48 o
   2 -14   6     2143.85     2142.72     97.06 o
   3 -14   6       20.57       27.16     24.34 o
   4 -14   6      775.66      716.87     55.51 o
   5 -14   6      634.21      561.28     46.41 o
   6 -14   6      998.02      968.38     68.39 o
  -4 -13   6     1519.37     1722.88    105.95 o
  -3 -13   6      376.60      451.63     33.40 o
  -2 -13   6      972.16     1022.09     70.96 o
  -1 -13   6     1498.42     1650.23     83.59 o
   0 -13   6      944.08      979.91     63.34 o
   1 -13   6      573.19      558.31     46.55 o
   2 -13   6      280.00      275.52     36.54 o
   3 -13   6     1051.66     1058.42     63.48 o
   4 -13   6     1075.30     1018.92     62.57 o
   5 -13   6      381.59      345.73     85.10 o
   6 -13   6      311.36      318.13     59.71 o
   7 -13   6      724.97      791.66     45.17 o
  -5 -12   6      253.19      249.35     50.79 o
  -4 -12   6       38.39       25.00     16.47 o
  -3 -12   6     1086.84     1187.71     49.24 o
  -2 -12   6     1539.66     1715.40     87.33 o
  -1 -12   6      317.99      389.09     41.34 o
   0 -12   6      141.47      157.93     30.33 o
   1 -12   6     1297.07     1132.48     61.16 o
   2 -12   6     1227.35     1173.89     61.09 o
   3 -12   6      433.83      419.91     38.58 o
   4 -12   6      179.57      183.42     23.59 o
   5 -12   6      988.88      946.36     44.17 o
   6 -12   6      445.41      505.00     44.19 o
   7 -12   6      143.49      157.54     32.48 o
  -7 -11   6      267.47      258.87     56.50 o
  -6 -11   6        1.36      -18.90     32.94 o
  -5 -11   6      490.43      516.23     38.62 o
  -4 -11   6     1679.00     1820.69     65.49 o
  -3 -11   6      654.28      648.56     46.13 o
  -2 -11   6       69.46       68.68     19.71 o
   0 -11   6     2623.18     2603.54     98.68 o
   2 -11   6      141.30      114.48     23.49 o
   3 -11   6     2190.65     2006.02     82.04 o
   4 -11   6     1465.52     1393.59     50.88 o
   5 -11   6      224.55      230.10     24.59 o
   6 -11   6       67.16       59.77     18.00 o
   7 -11   6     1276.24     1363.11     84.19 o
   8 -11   6      575.16      755.11     61.79 o
  -7 -10   6      366.50      470.77     66.73 o
  -6 -10   6     1395.89     1629.47    105.91 o
  -5 -10   6      347.43      352.07     31.31 o
  -4 -10   6        1.77        7.41     19.65 o
  -3 -10   6     1882.65     1968.36     63.77 o
  -2 -10   6     3843.60     4026.59     80.67 o
  -1 -10   6       59.45       61.49     17.03 o
   0 -10   6       51.56      101.36     22.64 o
   1 -10   6     1561.17     1493.70     64.12 o
   2 -10   6     6706.04     6089.02    181.70 o
   3 -10   6      412.39      333.07     24.81 o
   4 -10   6       55.77       53.39     20.88 o
   5 -10   6     2792.39     2726.31     76.24 o
   6 -10   6     2779.00     2684.35     77.24 o
   7 -10   6        9.42       -6.62     13.82 o
   8 -10   6      245.99      226.07     40.84 o
  -8  -9   6      652.93      626.59     77.38 o
  -7  -9   6      406.39      429.29     63.70 o
  -6  -9   6       25.33       30.19     17.57 o
  -5  -9   6      234.48      282.60     27.22 o
  -4  -9   6     4205.91     4043.73     90.59 o
  -3  -9   6     3068.85     3244.99     83.14 o
  -2  -9   6      171.16      167.31     23.07 o
  -1  -9   6     4410.33     3988.17    147.00 o
   0  -9   6     7338.77     6856.26    196.38 o
   1  -9   6     1773.58     1749.72     63.66 o
   2  -9   6      617.84      594.28     29.30 o
   3  -9   6     4067.61     3831.29     93.36 o
   4  -9   6     4662.86     4638.93    110.04 o
   5  -9   6      505.42      480.91     29.00 o
   6  -9   6      306.46      316.77     26.52 o
   7  -9   6     1535.67     1443.15     53.47 o
   8  -9   6     1820.57     1816.84     90.64 o
  -8  -8   6        4.23       16.25     16.46 o
  -7  -8   6      779.94      826.06     43.36 o
  -6  -8   6     1491.16     1591.33     99.39 o
  -5  -8   6     2700.35     2578.26    155.99 o
  -4  -8   6      235.77      219.20     23.60 o
  -3  -8   6     5657.69     5731.47    126.26 o
  -2  -8   6    11580.34    11762.10    237.72 o
  -1  -8   6     5415.57     5298.26    116.79 o
   0  -8   6     1194.34     1117.73     36.89 o
   1  -8   6    10548.13    10529.11    213.48 o
   2  -8   6     9421.40     9360.95    192.95 o
   3  -8   6     1825.47     1766.59     52.10 o
   4  -8   6     1014.07      872.07     39.43 o
   5  -8   6     2706.47     2588.57     71.18 o
   6  -8   6     2751.17     2782.54     77.42 o
   7  -8   6      980.77      987.08     57.45 o
   8  -8   6      251.72      249.21     40.63 o
   9  -8   6      992.67     1032.81     72.16 o
  -9  -7   6      380.12      423.70     50.26 o
  -8  -7   6     2153.74     2200.31    108.24 o
  -7  -7   6     1704.98     1645.90     60.55 o
  -6  -7   6       67.61       48.05     15.73 o
  -5  -7   6     2415.79     2442.60     71.51 o
  -4  -7   6     5653.67     5740.32    107.61 o
  -3  -7   6     5815.39     5682.84    122.50 o
  -2  -7   6       51.17       80.23     11.47 o
  -1  -7   6     6897.04     6994.90    144.65 o
   0  -7   6     8773.71     8766.82    177.30 o
   1  -7   6     9124.24     9059.43    296.43 o
   2  -7   6       30.85       25.16     10.64 o
   3  -7   6     7604.99     7738.70    162.79 o
   4  -7   6     4626.60     4551.32    105.52 o
   5  -7   6     2240.78     2227.16     63.53 o
   6  -7   6      157.53      147.42     26.45 o
   7  -7   6     1287.19     1389.80     73.85 o
   8  -7   6      459.55      464.42     47.97 o
   9  -7   6      371.46      408.34     49.80 o
  -9  -6   6     1168.74     1157.52     53.84 o
  -8  -6   6      355.25      335.72     30.51 o
  -7  -6   6     1985.05     1942.37     64.51 o
  -6  -6   6     5036.53     5096.29    237.29 o
  -5  -6   6     4006.24     3963.59     78.26 o
  -4  -6   6     1576.72     1487.28     37.25 o
  -3  -6   6     6082.31     6294.18    131.04 o
  -2  -6   6     9916.40    10199.44    202.27 o
  -1  -6   6     5693.46     5798.78    119.20 o
   0  -6   6     1164.45     1271.69     44.23 o
   1  -6   6     6037.31     6074.59    126.31 o
   2  -6   6     6434.80     6488.58    211.82 o
   3  -6   6     3486.85     3446.70     81.21 o
   4  -6   6       70.59       63.85     13.83 o
   5  -6   6     1350.43     1249.44    121.04 o
   6  -6   6      985.29     1067.60     41.32 o
   7  -6   6      983.72     1086.70     64.19 o
   8  -6   6       18.32       22.15     24.97 o
   9  -6   6      330.93      347.54     48.32 o
 -10  -5   6      284.76      311.97     39.61 o
  -9  -5   6      178.38      165.09     27.12 o
  -8  -5   6     2110.98     2061.16     68.24 o
  -7  -5   6     1960.25     1828.49     60.80 o
  -6  -5   6      473.00      465.35     26.92 o
  -5  -5   6      927.96      908.90     29.10 o
  -4  -5   6     6140.75     6412.54    114.05 o
  -3  -5   6     4865.32     5243.42    109.22 o
  -2  -5   6      507.22      470.57     17.63 o
  -1  -5   6     2392.85     2537.90     72.83 o
   0  -5   6     8487.54     9021.55    177.73 o
   1  -5   6     1859.82     1855.21     46.10 o
   2  -5   6       79.55       76.10     12.34 o
   3  -5   6     1499.53     1498.75     43.68 o
   4  -5   6     2957.73     2867.07     59.26 o
   5  -5   6      292.19      303.04     17.98 o
   6  -5   6      243.14      234.95     21.62 o
   7  -5   6      310.50      349.65     39.50 o
   8  -5   6     1019.05     1040.85     66.59 o
   9  -5   6       75.38       40.56     30.54 o
 -10  -4   6      442.71      401.77     39.89 o
  -9  -4   6     1249.37     1200.89     51.97 o
  -8  -4   6      197.98      198.68     28.78 o
  -7  -4   6      229.28      214.88     20.98 o
  -6  -4   6     2084.80     1935.90     69.83 o
  -5  -4   6     2576.44     2434.32    120.06 o
  -4  -4   6      312.08      312.55     22.91 o
  -3  -4   6       59.29       99.80     14.71 o
  -2  -4   6     3385.74     3180.61    106.58 o
  -1  -4   6     6476.80     6913.25    209.29 o
   0  -4   6     1027.30     1106.97     52.23 o
   1  -4   6      891.95      973.90     29.21 o
   2  -4   6     8428.30     8934.95    179.67 o
   3  -4   6     3003.87     3106.13     61.56 o
   4  -4   6        7.62        8.13      8.65 o
   5  -4   6     1114.23     1147.40     34.13 o
   6  -4   6     2313.60     2459.07     57.54 o
   7  -4   6      405.59      379.63     41.55 o
   8  -4   6        5.37       -8.54     23.70 o
   9  -4   6      178.84      202.16     41.83 o
 -10  -3   6      173.36      186.81     26.87 o
  -9  -3   6        7.63       19.63     28.04 o
  -8  -3   6      836.94      775.79     76.96 o
  -7  -3   6     2181.93     2116.86     63.90 o
  -6  -3   6      409.87      415.19     38.83 o
  -5  -3   6      503.63      498.30     18.72 o
  -4  -3   6     7547.01     7935.85    135.04 o
  -3  -3   6     8259.29     8596.87    167.75 o
  -2  -3   6       91.99       97.06     16.72 o
  -1  -3   6      437.19      425.91     30.26 o
   0  -3   6     5490.37     5539.27    111.65 o
   1  -3   6    13004.15    14408.90    278.69 o
   2  -3   6      123.96      132.71     10.54 o
   3  -3   6     1602.02     1686.05     41.86 o
   4  -3   6     6097.96     6339.69    115.20 o
   5  -3   6     4087.77     4227.50     84.51 o
   6  -3   6       22.30       10.05     23.81 o
   7  -3   6      758.13      791.51    104.96 o
   8  -3   6     1342.62     1244.57     72.09 o
   9  -3   6      370.29      427.18     51.21 o
 -11  -2   6        8.80       27.35     18.01 o
 -10  -2   6      277.94      237.33     28.51 o
  -9  -2   6     1405.11     1359.83     53.93 o
  -8  -2   6      606.75      582.77     51.39 o
  -7  -2   6      175.33      171.35     19.01 o
  -6  -2   6     1845.39     1779.72     41.32 o
  -5  -2   6     7969.40     7977.81    161.31 o
  -4  -2   6      559.86      522.02     17.38 o
  -3  -2   6     1572.94     1629.05     33.97 o
  -2  -2   6     3591.60     3511.64    114.84 o
  -1  -2   6    12184.99    12580.34    241.68 o
   0  -2   6     1493.91     1511.99     37.68 o
   1  -2   6      422.74      345.61     16.77 o
   2  -2   6     9713.10     9872.96    166.08 o
   3  -2   6    10736.66    11317.18    190.89 o
   4  -2   6      141.23      144.19     14.35 o
   5  -2   6     1485.84     1521.16     41.78 o
   6  -2   6     3751.42     3622.89    139.45 o
   7  -2   6     1855.07     1852.05     68.35 o
   8  -2   6       11.51       15.24     19.29 o
 -11  -1   6      490.38      508.88     49.66 o
 -10  -1   6      259.52      296.67     56.78 o
  -9  -1   6      176.34      162.95     23.61 o
  -8  -1   6     1434.77     1339.89     49.85 o
  -7  -1   6     2081.02     1947.23     59.41 o
  -6  -1   6     2253.28     2268.51     54.00 o
  -5  -1   6      269.66      278.39     16.21 o
  -4  -1   6     7039.40     6860.80    118.03 o
  -3  -1   6    10847.90    10877.70    179.01 o
  -2  -1   6    13720.78    15530.65    522.05 o
  -1  -1   6      870.41      732.43     24.58 o
   0  -1   6    18351.85    19425.13    371.92 o
   1  -1   6    14391.06    14754.22    241.18 o
   2  -1   6     2930.71     2983.87     60.50 o
   3  -1   6     3605.50     3525.58     71.02 o
   4  -1   6     6391.64     6070.03    333.74 o
   5  -1   6     5052.74     5011.57    124.92 o
   6  -1   6      428.29      390.29     59.46 o
   7  -1   6     1467.48     1428.63     60.61 o
   8  -1   6     1156.77     1233.33     59.47 o
 -11   0   6        2.26       16.84     18.81 o
 -10   0   6      893.09      871.20     45.17 o
  -9   0   6     1687.39     1763.41     62.23 o
  -8   0   6     1519.24     1385.84     51.20 o
  -7   0   6        4.14       -2.22     11.33 o
  -6   0   6     3901.15     3686.04    242.90 o
  -5   0   6    11523.47    12168.04    202.67 o
  -4   0   6     8296.46     8598.25    145.37 o
  -3   0   6     6991.26     7490.91    127.06 o
  -2   0   6    23394.95    26132.22    415.77 o
  -1   0   6     7274.50     7224.71    147.78 o
   0   0   6     3796.93     3920.27     86.96 o
   1   0   6     2408.45     2361.41     50.42 o
   2   0   6    10918.57    11444.39    194.21 o
   3   0   6     4171.67     4120.92    105.27 o
   4   0   6     1587.51     1485.10     41.37 o
   5   0   6      266.39      277.32     19.37 o
   6   0   6     3292.85     3110.82     93.85 o
   7   0   6     1577.29     1483.51     63.07 o
   8   0   6      111.65      123.06     28.08 o
 -11   1   6      847.40     1006.54     51.91 o
 -10   1   6     1012.50     1037.58     49.99 o
  -9   1   6        5.44       -7.03     14.94 o
  -8   1   6     3174.43     3078.96     85.66 o
  -7   1   6     7659.34     7572.02    141.93 o
  -6   1   6     3627.91     3592.80     72.53 o
  -5   1   6       72.66       70.80     10.52 o
  -4   1   6    11954.48    12120.14    201.06 o
  -3   1   6    15732.71    16365.55    265.92 o
  -2   1   6     1791.85     1719.17     37.34 o
  -1   1   6       32.35       21.24     17.32 o
   0   1   6     6390.69     6019.90    108.66 o
   1   1   6     8900.73     8709.97    151.46 o
   2   1   6     2756.20     2571.37     56.97 o
   3   1   6      111.13       92.33     13.30 o
   4   1   6     2717.74     2585.90     71.63 o
   5   1   6     1855.13     1746.70     64.34 o
   6   1   6      875.86      904.20     49.12 o
   7   1   6       42.34       42.58     23.91 o
   8   1   6      433.69      450.17     53.04 o
 -11   2   6      114.01      112.94     24.76 o
 -10   2   6      691.46      736.56     43.30 o
  -9   2   6     3797.71     3731.04    102.71 o
  -8   2   6     1496.99     1549.47     55.19 o
  -7   2   6       62.69       65.91     13.13 o
  -6   2   6     3153.09     3182.35     67.08 o
  -5   2   6     7330.03     7642.96    134.98 o
  -4   2   6     2024.15     1951.90     53.02 o
  -3   2   6      618.70      658.29     25.69 o
  -2   2   6     7320.15     7640.55    171.28 o
  -1   2   6    14007.54    14598.47    273.05 o
   0   2   6     2899.05     2889.75     61.99 o
   1   2   6       46.71       61.32     21.06 o
   2   2   6     4047.30     3886.80     79.99 o
   3   2   6     2119.53     2191.04     61.94 o
   4   2   6      344.83      357.79     21.71 o
   5   2   6       30.65       47.29     20.52 o
   6   2   6      692.62      700.75     46.46 o
   7   2   6      625.44      647.17     48.05 o
 -11   3   6      641.41      741.47     46.93 o
 -10   3   6     1124.58     1021.72     50.35 o
  -9   3   6       71.00       94.27     21.14 o
  -8   3   6      481.87      436.56     38.44 o
  -7   3   6     2973.08     2924.77     88.85 o
  -6   3   6     3685.61     3692.10     76.51 o
  -5   3   6      606.22      557.76     23.81 o
  -4   3   6     1772.62     1723.97     41.41 o
  -3   3   6    10123.10    10512.65    177.94 o
  -2   3   6      765.82      652.96     21.35 o
  -1   3   6      349.96      386.74     20.34 o
   0   3   6      851.06      808.94     29.58 o
   1   3   6     4667.19     4217.17    206.46 o
   2   3   6      308.01      274.72     19.40 o
   3   3   6      131.17      122.35     16.20 o
   4   3   6      233.51      226.50     19.29 o
   5   3   6     1313.88     1246.75     58.32 o
   6   3   6      348.14      356.87     37.71 o
   7   3   6       34.68       26.28     23.97 o
 -11   4   6        7.38       19.40     31.85 o
 -10   4   6        9.82       19.10     19.02 o
  -9   4   6      406.17      388.45     31.81 o
  -8   4   6     1622.84     1594.49     56.99 o
  -7   4   6        5.55       11.53     18.64 o
  -6   4   6      478.45      498.67     24.32 o
  -5   4   6     2528.94     2572.87     63.34 o
  -4   4   6     4121.46     4139.54    116.84 o
  -3   4   6        2.52       -2.29      9.17 o
  -2   4   6     2384.71     2523.42     68.77 o
  -1   4   6     4619.73     4626.51    151.72 o
   0   4   6     4478.19     4221.25    118.89 o
   1   4   6        0.09        3.12     10.59 o
   2   4   6     2730.08     2452.74    225.35 o
   3   4   6     2962.24     2924.86     69.76 o
   4   4   6      892.63      798.13     47.07 o
   5   4   6       82.13       74.85     29.34 o
   6   4   6      733.86      731.05     50.62 o
 -10   5   6      311.00      380.14     35.06 o
  -9   5   6       79.19       64.18     20.67 o
  -8   5   6      343.66      322.67     28.55 o
  -7   5   6     1794.93     1792.12     50.22 o
  -6   5   6     1849.76     1880.90     72.08 o
  -5   5   6      127.46      118.45     15.02 o
  -4   5   6      611.11      599.39     24.81 o
  -3   5   6     2841.52     2869.92    176.73 o
  -2   5   6     7190.19     6789.57    153.36 o
  -1   5   6      145.20      131.84     17.00 o
   0   5   6     3804.94     3691.41     81.66 o
   1   5   6     6667.31     6607.05    140.05 o
   2   5   6     3362.90     3207.30     75.91 o
   3   5   6      135.19      111.09     25.39 o
   4   5   6     1492.64     1415.36    120.80 o
   5   5   6     1972.99     2094.88     98.51 o
   6   5   6      599.41      610.41     91.95 o
 -10   6   6      287.23      318.24     33.34 o
  -9   6   6      817.57      872.56     44.82 o
  -8   6   6     1048.22     1020.44     46.65 o
  -7   6   6      363.94      416.89     25.49 o
  -6   6   6     1243.02     1307.86     41.53 o
  -5   6   6     3913.56     3943.10     90.10 o
  -4   6   6     5095.41     5022.75    122.96 o
  -3   6   6      600.12      579.67     33.91 o
  -2   6   6     1713.10     1568.16     56.53 o
  -1   6   6     4162.89     3937.56     86.74 o
   0   6   6     6080.86     5702.82    115.71 o
   1   6   6      827.08      757.42     34.90 o
   2   6   6     1849.24     1832.58     54.77 o
   3   6   6     3797.88     3767.15     88.28 o
   4   6   6     2011.35     2025.97     80.15 o
   5   6   6       18.03      -16.98     21.07 o
 -10   7   6      401.29      451.95     38.53 o
  -9   7   6      447.34      416.46     47.08 o
  -8   7   6      124.26      191.20     41.19 o
  -7   7   6     2655.37     2739.97     80.88 o
  -6   7   6     2409.67     2509.26     78.50 o
  -5   7   6     1334.38     1345.74     53.80 o
  -4   7   6      862.73      935.76     44.44 o
  -3   7   6     6078.51     5931.72    143.71 o
  -2   7   6     4207.21     4034.16    107.85 o
  -1   7   6     1314.36     1161.90     41.79 o
   0   7   6     1847.80     1671.94     59.11 o
   1   7   6     6304.61     6405.17    130.28 o
   2   7   6     2712.65     2670.44     70.96 o
   3   7   6      164.93      190.26     22.98 o
   4   7   6     1070.33     1054.00     58.68 o
   5   7   6     1527.91     1466.35    138.39 o
  -9   8   6      990.47     1029.17    100.16 o
  -8   8   6     2157.39     2329.36    104.82 o
  -7   8   6      731.65      746.15     57.63 o
  -6   8   6      375.94      401.34     34.53 o
  -5   8   6     4517.38     4530.25    151.44 o
  -4   8   6     5149.45     5184.75    133.32 o
  -3   8   6      984.16      866.04     46.27 o
  -2   8   6      711.76      730.27     50.26 o
  -1   8   6     5403.91     5213.14    157.38 o
   0   8   6     3005.24     2911.51     75.11 o
   1   8   6       16.59       31.29     15.59 o
   2   8   6      473.87      510.01     32.99 o
   3   8   6     1241.67     1285.33     65.25 o
   4   8   6      809.13      974.03     60.78 o
  -9   9   6      407.97      429.01     51.92 o
  -8   9   6       29.43       43.38     27.79 o
  -7   9   6     1733.82     1857.11     92.83 o
  -6   9   6     3756.73     3938.47    150.74 o
  -5   9   6      299.33      295.54     31.96 o
  -4   9   6      600.11      585.67     50.79 o
  -3   9   6     3012.03     2869.53    112.47 o
  -2   9   6     2026.01     1922.46     83.59 o
  -1   9   6      203.64      158.66     29.83 o
   0   9   6       46.90       71.45     17.68 o
   1   9   6     1402.27     1447.38     66.35 o
   2   9   6     1143.16     1167.89     72.46 o
   3   9   6      229.05      264.84     37.51 o
  -8  10   6     1644.06     1842.79     97.84 o
  -7  10   6      447.96      555.55     57.63 o
  -6  10   6       18.94        8.82     27.72 o
  -5  10   6     1059.37      895.33     67.58 o
  -4  10   6     1763.71     1780.16     96.99 o
  -3  10   6      314.41      306.41     33.52 o
  -2  10   6        6.04       23.42     21.66 o
  -1  10   6      783.04      835.42     41.21 o
   0  10   6     1422.40     1488.19     53.08 o
   1  10   6      104.43       83.86     20.31 o
   2  10   6      115.88      122.48     31.27 o
  -7  11   6      235.07      304.51     50.93 o
  -6  11   6      623.56      689.51     65.60 o
  -5  11   6      550.39      481.42     56.99 o
  -4  11   6       40.30       34.99     29.63 o
  -3  11   6      756.59      761.31     67.29 o
  -2  11   6     1268.47     1215.22     82.46 o
  -1  11   6      321.62      381.12     43.56 o
   0  11   6      227.77      222.44     38.97 o
  -4  12   6      784.10      915.01     76.60 o
  -3  12   6      316.40      364.96     55.37 o
   1 -16   7     1280.22     1220.94     91.21 o
  -2 -15   7      534.64      625.46     67.29 o
  -1 -15   7     1611.08     1389.03     93.82 o
   0 -15   7      661.65      594.00     65.39 o
   1 -15   7       21.01        5.93     29.63 o
   2 -15   7      687.43      666.23     67.65 o
   3 -15   7     1535.40     1480.23     95.23 o
   4 -15   7      805.52      885.86     49.44 o
  -3 -14   7     1432.43     1379.22     90.36 o
  -2 -14   7      480.06      486.29     58.05 o
  -1 -14   7       45.75      -13.33     27.51 o
   0 -14   7      819.41      740.36     68.00 o
   1 -14   7     1156.54      998.74     74.63 o
   2 -14   7      326.96      300.09     30.52 o
   3 -14   7      228.24      220.45     26.99 o
   4 -14   7      311.43      248.24     32.98 o
   5 -14   7      766.52      774.91     44.35 o
  -5 -13   7      657.70      860.14     83.02 o
  -4 -13   7      691.35      738.25     72.30 o
  -3 -13   7      304.57      343.24     48.04 o
  -2 -13   7      269.33      300.14     46.41 o
  -1 -13   7     2129.00     2085.59    108.20 o
   0 -13   7      454.95      433.61     32.52 o
   1 -13   7       39.78       53.30     17.78 o
   2 -13   7       40.15       51.74     23.10 o
   3 -13   7      948.12      918.18     43.71 o
   4 -13   7      619.31      505.07     34.40 o
   5 -13   7       86.72       90.94     20.76 o
   6 -13   7       51.40       34.45     46.45 o
  -6 -12   7      718.42     1015.95     91.06 o
  -5 -12   7      240.14      270.44     53.33 o
  -4 -12   7       78.78       88.52     38.37 o
  -3 -12   7      512.98      536.37     53.61 o
  -2 -12   7     2367.69     2494.99    116.39 o
  -1 -12   7      315.70      295.18     27.58 o
   0 -12   7     1052.70      952.32     42.00 o
   1 -12   7     1264.52     1237.36     58.83 o
   2 -12   7     1457.15     1367.86     51.22 o
   3 -12   7       14.29       36.57     16.60 o
   4 -12   7      566.51      537.53     34.02 o
   5 -12   7     1116.14     1067.80     46.36 o
   6 -12   7      679.98      657.73     58.23 o
   7 -12   7       48.09       63.62     30.75 o
  -7 -11   7      314.85      308.60     63.41 o
  -6 -11   7      104.98      138.61     46.91 o
  -5 -11   7     1044.90     1089.88     86.48 o
  -4 -11   7     1362.68     1436.88     66.69 o
  -3 -11   7      155.62      204.14     36.47 o
  -2 -11   7      366.80      321.43     41.09 o
  -1 -11   7     2159.53     2091.89     64.15 o
   0 -11   7     4059.19     4029.78    154.51 o
   1 -11   7       18.25       12.94     23.35 o
   2 -11   7     1409.00     1318.82    128.66 o
   3 -11   7     2543.41     2412.21     70.38 o
   4 -11   7     2317.41     2217.99     67.40 o
   5 -11   7       62.82       48.41     17.70 o
   6 -11   7      753.90      752.58     39.37 o
   7 -11   7      961.19      970.02     63.17 o
  -7 -10   7      456.34      471.47     67.93 o
  -6 -10   7     1258.04     1437.63     99.53 o
  -5 -10   7      437.70      529.24     64.61 o
  -4 -10   7      220.64      225.66     26.97 o
  -3 -10   7     2133.62     2225.29     64.33 o
  -2 -10   7     6323.00     6309.83    142.73 o
  -1 -10   7     1190.10     1138.72     43.08 o
   0 -10   7     2298.71     2162.28     61.80 o
   1 -10   7     5132.75     4769.65    111.49 o
   2 -10   7     6340.13     6218.81    181.46 o
   3 -10   7      690.22      638.65     57.38 o
   4 -10   7     2657.50     2604.91     72.61 o
   5 -10   7     3295.61     3131.16    123.41 o
   6 -10   7     1790.35     1736.86     59.24 o
   7 -10   7       53.29       71.05     19.21 o
   8 -10   7      560.29      582.57     54.88 o
  -8  -9   7      509.62      595.48     77.17 o
  -7  -9   7      661.89      571.64     72.23 o
  -6  -9   7       47.26      115.05     42.46 o
  -5  -9   7     2987.99     3072.34    148.06 o
  -4  -9   7     4284.70     4312.27    103.81 o
  -3  -9   7     3058.41     2970.07     76.40 o
  -2  -9   7      399.62      422.23     25.47 o
  -1  -9   7     9787.45     9585.01    198.12 o
   0  -9   7     8318.30     8220.77    192.29 o
   1  -9   7     1430.68     1373.16     43.97 o
   2  -9   7     2028.12     1951.43    112.23 o
   3  -9   7     6803.77     6581.03    145.26 o
   4  -9   7     3089.98     2939.39     78.00 o
   5  -9   7      370.82      362.63     26.59 o
   6  -9   7      850.94      793.57     38.54 o
   7  -9   7     1665.21     1725.58     59.90 o
   8  -9   7      494.18      381.11     47.19 o
  -9  -8   7      460.92      483.25     74.35 o
  -8  -8   7        4.52       -3.81     36.82 o
  -7  -8   7     1257.55     1200.13     92.97 o
  -6  -8   7     3912.50     3941.92    175.92 o
  -5  -8   7      908.81      896.21     40.69 o
  -4  -8   7      103.37      108.76     19.65 o
  -3  -8   7     4323.72     4370.04    100.03 o
  -2  -8   7     7964.68     7946.29    246.85 o
  -1  -8   7     2021.21     1836.10     71.00 o
   0  -8   7       39.06       53.66     15.87 o
   1  -8   7     8214.46     8060.23    167.61 o
   2  -8   7     6306.63     6326.38    213.27 o
   3  -8   7      647.43      562.38     29.23 o
   4  -8   7      187.93      170.27     19.66 o
   5  -8   7     2837.07     2763.96     75.81 o
   6  -8   7     1011.93     1026.18     43.38 o
   7  -8   7      297.35      390.03     43.94 o
   8  -8   7       12.89       -5.64     25.89 o
  -9  -7   7      721.24      784.73     85.14 o
  -8  -7   7     2524.35     2540.34    141.43 o
  -7  -7   7      607.18      661.08     71.95 o
  -6  -7   7       12.99       13.22     16.58 o
  -5  -7   7     2916.16     2935.45     63.58 o
  -4  -7   7     5649.15     5668.04    106.26 o
  -3  -7   7     1294.77     1279.90     39.09 o
  -2  -7   7       13.76       18.45     10.57 o
  -1  -7   7     5029.18     4843.79    103.38 o
   0  -7   7     4843.45     4718.22    101.35 o
   1  -7   7     1815.88     1879.52     49.84 o
   2  -7   7      192.42      186.83     33.29 o
   3  -7   7     5072.83     4963.44    111.43 o
   4  -7   7     4278.08     4279.90    101.16 o
   5  -7   7      198.43      189.77     37.24 o
   6  -7   7       28.44       15.36     14.51 o
   7  -7   7      767.76      715.18     53.82 o
   8  -7   7      647.50      789.32     59.60 o
  -9  -6   7      613.73      665.73     77.73 o
  -8  -6   7      163.20      135.86     43.66 o
  -7  -6   7     1100.04     1105.90     45.31 o
  -6  -6   7     4041.15     4183.29    105.36 o
  -5  -6   7     1296.45     1251.01     41.64 o
  -4  -6   7      100.30      102.24     11.40 o
  -3  -6   7     3878.89     4074.32    102.63 o
  -2  -6   7     5731.28     5759.12    118.10 o
  -1  -6   7      698.56      642.98     24.69 o
   0  -6   7       30.15       23.04      7.94 o
   1  -6   7      591.96      612.92     23.92 o
   2  -6   7     4918.74     5352.37    116.04 o
   3  -6   7     1433.41     1479.95     95.90 o
   4  -6   7       38.82       51.99     14.34 o
   5  -6   7      982.64     1057.39     40.98 o
   6  -6   7     1761.00     1834.65     86.62 o
   7  -6   7      134.46       85.28     28.64 o
   8  -6   7        8.09       19.40     26.52 o
 -10  -5   7       22.05      -11.85     40.70 o
  -9  -5   7      289.92      304.79     60.80 o
  -8  -5   7     1428.48     1442.64     77.84 o
  -7  -5   7     1917.16     1859.82    142.59 o
  -6  -5   7        3.06        5.40     15.62 o
  -5  -5   7      479.04      430.89     18.76 o
  -4  -5   7     2759.48     2699.81     75.74 o
  -3  -5   7     5675.98     6283.75    155.22 o
  -2  -5   7       12.72        3.03     12.63 o
  -1  -5   7     2136.67     2312.79     88.03 o
   0  -5   7     3909.19     3909.64    119.46 o
   1  -5   7     3866.81     4001.00     87.59 o
   2  -5   7       32.33       19.26      9.33 o
   3  -5   7     1369.87     1460.15     44.65 o
   4  -5   7     2638.26     2699.78     70.72 o
   5  -5   7     1327.20     1377.17     38.38 o
   6  -5   7       47.82       58.22     15.88 o
   7  -5   7      589.40      507.52     46.98 o
   8  -5   7      905.52      995.92     68.07 o
 -10  -4   7      338.76      309.38     65.95 o
  -9  -4   7      508.34      595.95     36.66 o
  -8  -4   7       93.17       97.64     40.91 o
  -7  -4   7      386.39      403.14     26.08 o
  -6  -4   7      864.57      871.64     60.10 o
  -5  -4   7     3034.29     3080.10     61.90 o
  -4  -4   7      873.06      921.56     25.50 o
  -3  -4   7     3144.94     3256.33     69.67 o
  -2  -4   7     7763.02     7780.72    234.40 o
  -1  -4   7     8693.21     9314.84    278.13 o
   0  -4   7      306.29      351.43     15.08 o
   1  -4   7     4064.79     4412.65     95.02 o
   2  -4   7     4405.86     4612.94    123.44 o
   3  -4   7     5129.28     5399.90    152.96 o
   4  -4   7     1108.47     1063.62     32.68 o
   5  -4   7     2850.68     2900.71     73.85 o
   6  -4   7     1370.47     1471.04     81.47 o
   7  -4   7      818.78      750.80     56.15 o
   8  -4   7      302.70      296.26     42.68 o
 -10  -3   7      221.80      222.81     27.29 o
  -9  -3   7       84.95      125.34     20.88 o
  -8  -3   7     1295.98     1338.78     83.87 o
  -7  -3   7     3398.88     3276.94     86.17 o
  -6  -3   7      408.08      451.82     19.80 o
  -5  -3   7     2887.39     2758.86     66.54 o
  -4  -3   7     5339.49     5368.68     95.66 o
  -3  -3   7     5556.88     5640.80    113.22 o
  -2  -3   7       99.35      127.67     20.74 o
  -1  -3   7     6274.85     6370.53    197.58 o
   0  -3   7     7501.88     7679.99    192.89 o
   1  -3   7     7580.28     7827.00    158.42 o
   2  -3   7      578.28      609.80     25.57 o
   3  -3   7     4751.63     4870.69     91.64 o
   4  -3   7     8516.84     8832.68    156.06 o
   5  -3   7     2544.05     2728.99    104.82 o
   6  -3   7       34.84       63.06     19.42 o
   7  -3   7     1759.35     1905.10    100.83 o
   8  -3   7     1630.03     1521.00     84.36 o
 -10  -2   7      567.54      544.48     55.90 o
  -9  -2   7     1128.05     1095.10     83.55 o
  -8  -2   7      281.43      265.31     23.75 o
  -7  -2   7     1659.56     1572.93     50.71 o
  -6  -2   7     6940.74     7054.38    153.77 o
  -5  -2   7     4257.24     4054.58     76.39 o
  -4  -2   7     1941.24     1954.33     41.35 o
  -3  -2   7     3004.42     2815.36     53.42 o
  -2  -2   7    21840.66    23381.60    659.60 o
  -1  -2   7    11643.42    12317.43    238.95 o
   0  -2   7     1072.02     1040.51     30.87 o
   1  -2   7     6249.70     6336.29    131.70 o
   2  -2   7    12594.57    12671.95    211.97 o
   3  -2   7     5763.51     5962.85    110.02 o
   4  -2   7      270.98      275.03     18.87 o
   5  -2   7     3063.44     3046.31     68.27 o
   6  -2   7     3383.16     3473.01     99.47 o
   7  -2   7     1396.32     1437.29     81.15 o
   8  -2   7        7.96       -2.61     27.79 o
 -11  -1   7      908.31     1077.67     53.79 o
 -10  -1   7      144.41      135.93     22.61 o
  -9  -1   7      222.08      239.69     43.70 o
  -8  -1   7     2540.13     2481.81     73.09 o
  -7  -1   7     3338.29     3185.32     83.43 o
  -6  -1   7     2104.25     1998.86     46.00 o
  -5  -1   7      126.83      149.29     14.47 o
  -4  -1   7    11577.21    11505.28    191.08 o
  -3  -1   7    16220.81    17260.55    279.68 o
  -2  -1   7     3774.56     4037.46     85.43 o
  -1  -1   7     6375.90     6709.08    222.55 o
   0  -1   7    25288.90    26384.92    503.21 o
   1  -1   7     6245.06     6383.16    113.83 o
   2  -1   7      155.91      154.28     13.63 o
   3  -1   7     1711.99     1639.01     42.45 o
   4  -1   7     4861.31     4898.90     97.11 o
   5  -1   7      820.23      830.65     31.60 o
   6  -1   7      149.91      156.57     25.26 o
   7  -1   7       90.55      115.91     25.13 o
   8  -1   7     1044.34     1046.21     56.79 o
 -11   0   7        1.05       12.91     17.38 o
 -10   0   7      910.41      807.61     67.12 o
  -9   0   7     3242.13     3230.19    153.24 o
  -8   0   7      955.56      949.36     41.34 o
  -7   0   7      200.36      192.07     18.70 o
  -6   0   7     7641.46     7690.79    136.31 o
  -5   0   7    13752.75    13869.08    230.50 o
  -4   0   7      381.62      367.19     21.62 o
  -3   0   7      563.79      539.32     18.31 o
  -2   0   7     8438.54     8741.70    147.62 o
  -1   0   7     9380.06     9286.72    206.46 o
   0   0   7       39.88       35.64     10.18 o
   1   0   7      180.19      176.68     14.14 o
   2   0   7     5772.12     5628.38    105.86 o
   3   0   7     3897.08     3857.10     80.19 o
   4   0   7       34.94       30.59     11.95 o
   5   0   7      118.98      107.71     21.53 o
   6   0   7      992.39      970.85     50.36 o
   7   0   7      803.47      926.91     73.68 o
 -11   1   7      826.93      879.85     48.38 o
 -10   1   7      751.76      698.10     41.19 o
  -9   1   7       36.60       29.15     20.60 o
  -8   1   7     1848.96     1609.10     94.03 o
  -7   1   7     4864.50     4982.67     96.95 o
  -6   1   7      532.33      504.44     22.02 o
  -5   1   7      898.81      932.76     30.90 o
  -4   1   7     4872.25     5086.84     92.82 o
  -3   1   7     5296.06     5391.83     96.60 o
  -2   1   7      745.69      817.28     24.31 o
  -1   1   7      783.01      815.37     31.04 o
   0   1   7     4516.02     4739.68    145.95 o
   1   1   7     4085.51     3947.98    116.92 o
   2   1   7      743.88      704.79     27.42 o
   3   1   7      276.18      256.41     19.42 o
   4   1   7     1883.45     1873.39     73.50 o
   5   1   7     1180.25     1242.53     55.79 o
   6   1   7       29.76       23.40     20.34 o
   7   1   7       87.12       70.09     24.95 o
 -11   2   7        0.27       18.63     27.40 o
 -10   2   7      879.00      876.46     45.77 o
  -9   2   7     1060.41     1139.56     48.99 o
  -8   2   7      744.18      708.81     63.13 o
  -7   2   7       13.72       11.55     17.57 o
  -6   2   7     1286.68     1295.40     36.95 o
  -5   2   7     4931.50     4758.76     90.50 o
  -4   2   7     3143.03     3104.76     92.70 o
  -3   2   7      203.77      213.88     13.41 o
  -2   2   7     1731.12     1707.43     47.63 o
  -1   2   7     5931.86     5934.66    142.26 o
   0   2   7     1570.22     1591.60     43.07 o
   1   2   7     1053.80      980.66     37.45 o
   2   2   7     2329.76     2196.56     54.73 o
   3   2   7     2384.46     2176.06    136.04 o
   4   2   7      158.43      177.03     39.73 o
   5   2   7      163.55      128.04     26.10 o
   6   2   7      467.01      505.96     72.27 o
   7   2   7      481.27      501.47     45.32 o
 -11   3   7      409.64      480.89     38.73 o
 -10   3   7      620.86      578.77     46.06 o
  -9   3   7       64.40       62.25     18.16 o
  -8   3   7      456.47      458.92     31.30 o
  -7   3   7      740.64      735.61     29.29 o
  -6   3   7     1939.66     1911.97     76.44 o
  -5   3   7      155.55      179.71     21.91 o
  -4   3   7     2782.04     2760.68     59.06 o
  -3   3   7     3533.36     3607.44     71.24 o
  -2   3   7     3700.58     3749.00     73.08 o
  -1   3   7      102.89      110.16     17.05 o
   0   3   7     3149.17     2867.54    158.62 o
   1   3   7     3877.14     3601.45    301.19 o
   2   3   7     2017.21     1998.18     53.31 o
   3   3   7      890.71      816.70     33.47 o
   4   3   7     1966.53     1882.87     53.24 o
   5   3   7      871.73      967.67     52.25 o
   6   3   7      357.17      298.08     37.28 o
 -10   4   7      160.90      213.56     28.03 o
  -9   4   7      938.18     1027.29     47.83 o
  -8   4   7      928.33      936.17     36.14 o
  -7   4   7      269.93      279.72     21.17 o
  -6   4   7     1363.71     1358.15     39.99 o
  -5   4   7     2950.90     3112.67     70.99 o
  -4   4   7     2529.14     2580.82     56.88 o
  -3   4   7       12.71       15.09      8.75 o
  -2   4   7     5359.13     5171.55    122.14 o
  -1   4   7     4295.97     4209.81     88.06 o
   0   4   7     1721.68     1645.96     61.25 o
   1   4   7      117.68      120.94     17.45 o
   2   4   7     4177.25     3873.00     86.12 o
   3   4   7     3979.54     3884.80     87.97 o
   4   4   7      758.19      755.01     54.24 o
   5   4   7      387.59      325.43     36.66 o
   6   4   7     1382.96     1390.63     69.37 o
 -10   5   7      445.63      477.60     40.63 o
  -9   5   7        2.58       -3.87     15.59 o
  -8   5   7      915.44      945.24     37.19 o
  -7   5   7     2566.00     2614.86     64.44 o
  -6   5   7     1966.01     1985.60     51.83 o
  -5   5   7        3.30        7.00     13.01 o
  -4   5   7     4928.68     4701.60    114.20 o
  -3   5   7     8333.91     8460.02    185.59 o
  -2   5   7     2719.20     2717.18    113.57 o
  -1   5   7       89.48       80.82     15.84 o
   0   5   7     3753.37     3605.75     81.85 o
   1   5   7     7990.04     7849.40    150.66 o
   2   5   7     1937.20     1864.38     55.24 o
   3   5   7      121.71      111.56     22.15 o
   4   5   7     2352.68     2275.53     85.09 o
   5   5   7     2204.30     2221.02     86.80 o
 -10   6   7      589.87      668.16     66.34 o
  -9   6   7     2525.66     2654.21     97.45 o
  -8   6   7     1111.88     1154.16     50.03 o
  -7   6   7       38.91       36.63     14.50 o
  -6   6   7      945.94      967.71     44.71 o
  -5   6   7     5333.10     5498.84    133.51 o
  -4   6   7     2950.90     2935.79     84.51 o
  -3   6   7      199.30      166.61     23.49 o
  -2   6   7     3240.02     2978.38    123.51 o
  -1   6   7     8264.60     7835.47    149.77 o
   0   6   7     3476.12     3248.58     77.99 o
   1   6   7      105.81       56.96     16.57 o
   2   6   7     3007.64     2833.32     73.71 o
   3   6   7     3560.44     3473.91    126.96 o
   4   6   7      703.85      654.03     56.32 o
   5   6   7        2.87       20.48     25.92 o
 -10   7   7     1246.11     1377.25    199.87 o
  -9   7   7      183.82      234.41     61.47 o
  -8   7   7      399.27      463.50     47.47 o
  -7   7   7     3822.80     3835.00    106.66 o
  -6   7   7     4353.20     4214.55    113.10 o
  -5   7   7      420.81      399.38     32.80 o
  -4   7   7     1064.06     1086.53     49.75 o
  -3   7   7     7636.00     7315.33    171.46 o
  -2   7   7     4751.25     4591.72    138.32 o
  -1   7   7       55.42       54.47     16.32 o
   0   7   7     1028.37     1046.94     60.46 o
   1   7   7     2121.16     2087.35     61.42 o
   2   7   7     1185.15     1121.98     45.11 o
   3   7   7        3.31        5.25     26.35 o
   4   7   7      253.10      253.06     46.06 o
  -9   8   7      952.86     1075.42     70.11 o
  -8   8   7     2045.75     2163.18    101.57 o
  -7   8   7      347.89      450.17     48.53 o
  -6   8   7      594.33      566.48     60.17 o
  -5   8   7     2628.41     2601.01     84.24 o
  -4   8   7     2203.05     2164.96     75.38 o
  -3   8   7       29.71        9.86     18.23 o
  -2   8   7      872.48      824.27     81.19 o
  -1   8   7     1700.52     1635.25     52.90 o
   0   8   7     1467.88     1399.64     49.74 o
   1   8   7        4.42       40.99     16.70 o
   2   8   7      356.13      327.98     29.22 o
   3   8   7      571.34      635.19     50.58 o
  -8   9   7      320.64      346.41     46.20 o
  -7   9   7     1163.77     1070.20     71.45 o
  -6   9   7      925.69      913.79     50.47 o
  -5   9   7      150.99      145.12     26.82 o
  -4   9   7      215.99      239.65     31.12 o
  -3   9   7      745.02      824.02     62.07 o
  -2   9   7      950.19      913.83     50.11 o
  -1   9   7      185.30      154.76     22.58 o
   0   9   7      254.25      267.05     26.62 o
   1   9   7      962.84      965.77     44.08 o
   2   9   7      642.21      636.65     38.02 o
  -7  10   7      258.11      255.84     46.84 o
  -6  10   7      325.38      380.90     51.63 o
  -5  10   7      917.92      926.62     52.93 o
  -4  10   7      973.68      990.87     55.25 o
  -3  10   7      259.74      275.15     33.28 o
  -2  10   7      514.62      518.98     68.25 o
  -1  10   7     1108.15     1144.42     47.98 o
   0  10   7      664.46      782.09     60.64 o
  -6  11   7     1050.85     1094.67     82.04 o
  -5  11   7      314.14      323.56     49.80 o
  -4  11   7       70.43       88.60     36.04 o
  -3  11   7      921.19      980.90     75.40 o
  -2  11   7      814.72      869.41     52.33 o
  -2 -15   8      329.82      320.81     54.17 o
  -1 -15   8     1008.69      948.87     80.27 o
   0 -15   8      468.45      425.34     58.19 o
   1 -15   8       16.05        3.10     30.97 o
   2 -15   8      553.90      419.20     56.85 o
   3 -15   8      835.07      717.23     69.13 o
   4 -15   8      124.07       99.74     35.62 o
  -4 -14   8      191.62      286.31     56.22 o
  -3 -14   8     1104.81     1115.98     82.39 o
  -2 -14   8      354.22      378.86     54.03 o
  -1 -14   8       15.56       80.91     34.92 o
   0 -14   8      236.30      132.05     41.69 o
   1 -14   8     1519.89     1258.81     86.27 o
   2 -14   8      467.83      483.39     56.78 o
   3 -14   8        3.70       21.66     23.91 o
   4 -14   8      254.70      267.69     45.00 o
   5 -14   8      784.54      796.44     68.84 o
  -5 -13   8      276.65      288.99     58.69 o
  -4 -13   8      835.47      871.63     81.26 o
  -3 -13   8      240.22      170.00     39.64 o
  -2 -13   8      442.33      500.32     56.22 o
  -1 -13   8     1745.10     1811.83    101.36 o
   0 -13   8     1692.35     1613.76     93.60 o
   1 -13   8       23.11       34.56     29.91 o
   2 -13   8     1457.75     1307.06     85.00 o
   3 -13   8     1174.43     1062.01     75.33 o
   4 -13   8      906.35      762.79     63.70 o
   5 -13   8       82.25       58.77     33.82 o
   6 -13   8      664.00      612.00     39.07 o
  -6 -12   8      314.62      399.88     64.89 o
  -5 -12   8      104.48      131.83     45.36 o
  -4 -12   8      445.07      454.76     62.78 o
  -3 -12   8     1032.83      985.34     69.62 o
  -2 -12   8     1428.16     1540.96     87.82 o
  -1 -12   8      653.34      675.82     60.17 o
   0 -12   8     1625.48     1465.00     85.21 o
   1 -12   8     3185.56     2886.05    128.66 o
   2 -12   8     1353.10     1417.95     83.30 o
   3 -12   8        0.41        2.16     15.54 o
   4 -12   8     1921.12     1928.76     63.75 o
   5 -12   8     1537.36     1610.47     58.77 o
   6 -12   8      341.60      325.86     30.09 o
  -7 -11   8       61.61      112.65     51.07 o
  -6 -11   8      489.21      551.53     72.72 o
  -5 -11   8     1804.32     1852.25    115.26 o
  -4 -11   8     1064.27     1076.31     53.16 o
  -3 -11   8        8.09       39.85     26.52 o
  -2 -11   8     1639.71     1708.84     87.61 o
  -1 -11   8     2699.44     2809.87    121.18 o
   0 -11   8     1944.78     2052.36    100.52 o
   1 -11   8      505.10      431.27     47.54 o
   2 -11   8     2492.65     2453.08     69.79 o
   3 -11   8     4743.44     4394.64    108.33 o
   4 -11   8     1679.58     1616.24     56.14 o
   5 -11   8        1.21        5.38     23.17 o
   6 -11   8     1821.79     1731.56     61.13 o
   7 -11   8     1255.66     1306.66     53.91 o
  -7 -10   8     1415.77     1438.76    107.71 o
  -6 -10   8     1449.09     1467.46    103.55 o
  -5 -10   8      208.27      165.34     47.54 o
  -4 -10   8     1496.34     1436.85     76.18 o
  -3 -10   8     4884.58     4880.50    173.17 o
  -2 -10   8     3745.16     3843.88    146.65 o
  -1 -10   8      154.00      171.90     33.79 o
   0 -10   8     3716.26     3491.47    137.55 o
   1 -10   8     5445.35     5285.23    120.54 o
   2 -10   8     1987.26     1901.57     56.81 o
   3 -10   8       58.75       53.98     26.06 o
   4 -10   8     1859.86     1652.48     54.47 o
   5 -10   8     3267.42     3273.00     88.50 o
   6 -10   8      592.42      653.24     36.81 o
   7 -10   8        0.07        1.27     17.11 o
  -8  -9   8     1357.73     1330.76    110.11 o
  -7  -9   8      261.42      235.45     54.81 o
  -6  -9   8      445.46      449.25     64.47 o
  -5  -9   8     3453.42     3313.36    158.50 o
  -4  -9   8     4937.99     4423.34    154.83 o
  -3  -9   8      241.60      208.44     32.59 o
  -2  -9   8      882.20      812.73     56.29 o
  -1  -9   8     9103.88     9353.15    294.42 o
   0  -9   8     8462.27     8514.31    177.29 o
   1  -9   8      136.72      142.09     29.63 o
   2  -9   8      857.51      849.25     38.09 o
   3  -9   8     2836.11     2774.39     73.49 o
   4  -9   8     2647.89     2559.95     71.59 o
   5  -9   8       16.53       16.50     14.96 o
   6  -9   8      189.84      167.32     28.07 o
   7  -9   8      797.97      836.41     42.01 o
  -9  -8   8      323.48      412.50     73.92 o
  -8  -8   8      122.37      173.38     50.65 o
  -7  -8   8     1433.90     1478.96    104.75 o
  -6  -8   8     4412.21     4261.32    187.49 o
  -5  -8   8      901.25      808.23     41.19 o
  -4  -8   8      597.90      534.39     41.12 o
  -3  -8   8     3771.20     3666.12    132.12 o
  -2  -8   8     5435.13     4785.13    165.27 o
  -1  -8   8      272.99      281.80     33.51 o
   0  -8   8      285.19      282.12     17.99 o
   1  -8   8     2510.04     2474.04     89.97 o
   2  -8   8     5047.59     4980.98    112.14 o
   3  -8   8      140.99      119.53     19.89 o
   4  -8   8      276.87      250.69     22.58 o
   5  -8   8     1503.89     1417.12     49.75 o
   6  -8   8     1461.79     1595.48     56.02 o
   7  -8   8       13.77        7.12     25.39 o
   8  -8   8       69.81       45.78     29.98 o
  -9  -7   8      210.45      221.56     60.03 o
  -8  -7   8     1573.35     1626.03    112.08 o
  -7  -7   8     1403.08     1450.18    101.43 o
  -6  -7   8       44.94      -10.02     28.50 o
  -5  -7   8     2090.38     2034.57     65.56 o
  -4  -7   8     2793.84     2752.52    103.55 o
  -3  -7   8      921.87      917.69     53.26 o
  -2  -7   8      190.45      155.39     26.59 o
  -1  -7   8     1957.88     1995.51     84.29 o
   0  -7   8     3832.61     3703.61    385.42 o
   1  -7   8      700.91      716.36     27.71 o
   2  -7   8       43.86       65.36     13.26 o
   3  -7   8      907.07      946.03     44.58 o
   4  -7   8     2820.67     2984.65    145.27 o
   5  -7   8      269.30      254.54     23.63 o
   6  -7   8      398.27      455.77     30.60 o
   7  -7   8      718.28      767.17     55.94 o
   8  -7   8      398.95      415.40     49.59 o
  -9  -6   8      231.23      254.50     61.79 o
  -8  -6   8       48.17       67.93     41.76 o
  -7  -6   8      353.46      401.43     59.82 o
  -6  -6   8     1249.88     1177.77     82.53 o
  -5  -6   8     1152.33     1147.91     46.14 o
  -4  -6   8        3.89       16.55     14.32 o
  -3  -6   8      820.19      839.89     50.58 o
  -2  -6   8     3593.72     3726.43    130.71 o
  -1  -6   8     3351.24     3500.92    125.63 o
   0  -6   8      776.55      871.51     30.97 o
   1  -6   8     5307.31     5639.52    288.50 o
   2  -6   8     2060.85     2190.69     75.12 o
   3  -6   8     1633.80     1704.15     51.24 o
   4  -6   8      102.60       89.19     16.43 o
   5  -6   8     2985.10     3102.94     82.16 o
   6  -6   8     1778.33     1835.26     59.60 o
   7  -6   8      257.32      234.68     37.31 o
   8  -6   8      354.69      339.92     47.12 o
 -10  -5   8        3.52       98.82     48.39 o
  -9  -5   8      323.42      249.42     54.46 o
  -8  -5   8      370.30      400.16     59.96 o
  -7  -5   8      133.58      135.78     39.22 o
  -6  -5   8      209.29      278.76     48.39 o
  -5  -5   8     1751.50     1704.98     57.16 o
  -4  -5   8     3880.14     4060.85    136.77 o
  -3  -5   8     2757.70     2689.81     99.25 o
  -2  -5   8       39.12       34.63     18.97 o
  -1  -5   8     6687.64     7168.95    224.31 o
   0  -5   8     5338.31     5689.48    117.44 o
   1  -5   8     4039.92     4265.50     93.86 o
   2  -5   8      561.57      551.20     25.75 o
   3  -5   8     5791.10     6031.13    132.09 o
   4  -5   8     1998.36     1812.65     93.96 o
   5  -5   8     1042.44     1045.81     34.15 o
   6  -5   8      433.38      480.56     30.37 o
   7  -5   8     1638.40     1692.41     84.50 o
   8  -5   8      671.20      662.77     58.41 o
 -10  -4   8      546.89      588.42     79.28 o
  -9  -4   8      874.16      806.46     81.61 o
  -8  -4   8      250.99      226.78     48.81 o
  -7  -4   8     2310.69     2146.04    116.32 o
  -6  -4   8     4861.48     4908.51     92.86 o
  -5  -4   8     1601.39     1551.18     53.78 o
  -4  -4   8        6.85       12.92      5.55 o
  -3  -4   8     5897.99     5845.31    185.37 o
  -2  -4   8     8311.56     8305.17    253.79 o
  -1  -4   8     2398.44     2414.43     93.25 o
   0  -4   8        6.32        4.54      5.97 o
   1  -4   8     9362.69     9570.05    191.95 o
   2  -4   8     8123.04     8482.83    174.99 o
   3  -4   8     1088.74     1029.78    131.98 o
   4  -4   8       13.30       15.47     10.46 o
   5  -4   8     3131.65     3292.12     72.30 o
   6  -4   8     2118.65     2117.56     99.74 o
   7  -4   8      235.95      214.86     37.95 o
   8  -4   8        6.29       13.47     29.20 o
 -10  -3   8       43.13       22.01     35.76 o
  -9  -3   8      683.97      640.13     71.81 o
  -8  -3   8     2999.70     2914.90    143.19 o
  -7  -3   8     1578.71     1518.95     61.37 o
  -6  -3   8       47.38       61.77     10.40 o
  -5  -3   8     4331.98     4335.58     81.77 o
  -4  -3   8    11353.48    11759.60    196.10 o
  -3  -3   8     4146.43     4287.06    143.40 o
  -2  -3   8       16.41        5.93     16.44 o
  -1  -3   8     7177.81     7060.88    219.87 o
   0  -3   8    12351.21    12588.66    247.09 o
   1  -3   8     2366.53     2398.74     59.39 o
   2  -3   8      235.01      222.24     25.01 o
   3  -3   8     4694.38     4635.18     89.91 o
   4  -3   8     6055.36     5986.44    113.48 o
   5  -3   8      914.24      918.80     45.95 o
   6  -3   8      268.61      270.74     29.44 o
   7  -3   8     1260.35     1322.30     76.32 o
   8  -3   8      799.31      769.99     63.55 o
 -10  -2   8     1045.24     1098.55     93.67 o
  -9  -2   8     1789.06     1778.75    110.67 o
  -8  -2   8      213.85      202.43     21.32 o
  -7  -2   8      999.05      941.65     37.40 o
  -6  -2   8     5859.82     5988.52    123.49 o
  -5  -2   8     7963.55     8011.97    139.06 o
  -4  -2   8        9.89       20.44      7.74 o
  -3  -2   8     9044.94     8947.01    150.48 o
  -2  -2   8    14848.33    15507.71    298.06 o
  -1  -2   8     7170.49     7281.75    148.38 o
   0  -2   8      318.13      341.45     18.85 o
   1  -2   8     5577.49     5779.03    124.09 o
   2  -2   8    10081.28    10410.36    178.97 o
   3  -2   8     2526.28     2506.55     57.64 o
   4  -2   8      407.92      389.99     25.66 o
   5  -2   8      969.85      903.58     34.00 o
   6  -2   8     1288.34     1409.81     58.33 o
   7  -2   8      307.39      285.27     33.10 o
 -11  -1   8      697.52      814.15     88.03 o
 -10  -1   8      121.92       70.82     37.24 o
  -9  -1   8      424.70      445.84     30.42 o
  -8  -1   8     3615.01     3621.28    110.67 o
  -7  -1   8     6493.89     6293.56    143.46 o
  -6  -1   8       25.47       27.86      9.21 o
  -5  -1   8     1991.44     1969.56     44.22 o
  -4  -1   8     9448.10     9656.97    163.43 o
  -3  -1   8    17129.71    17844.35    289.54 o
  -2  -1   8       14.12       13.39     17.85 o
  -1  -1   8     3225.24     3015.74     71.82 o
   0  -1   8    10221.54    10581.06    213.48 o
   1  -1   8     5694.97     5649.07    122.97 o
   2  -1   8      789.24      759.62     27.72 o
   3  -1   8     1257.69     1197.11     78.87 o
   4  -1   8     2084.59     2095.73     53.77 o
   5  -1   8      941.41      950.65     47.11 o
   6  -1   8        5.49        7.92     18.54 o
   7  -1   8       52.44       68.79     51.25 o
 -11   0   8       77.06      110.18     43.38 o
 -10   0   8      655.27      738.30     56.32 o
  -9   0   8     1938.96     1939.47    122.42 o
  -8   0   8      634.00      615.15     33.13 o
  -7   0   8      304.72      308.19     18.82 o
  -6   0   8     1903.50     1905.46     45.68 o
  -5   0   8     4007.19     3972.42     76.89 o
  -4   0   8     1681.48     1714.39     45.66 o
  -3   0   8     1682.21     1740.29     39.18 o
  -2   0   8     6539.21     6976.31    157.46 o
  -1   0   8     5052.22     5083.11    164.74 o
   0   0   8      659.08      653.31     28.79 o
   1   0   8      664.32      665.64     25.88 o
   2   0   8     1977.50     1866.78    127.17 o
   3   0   8     2886.12     2836.00     65.92 o
   4   0   8       71.75       67.41     14.36 o
   5   0   8     1008.94      991.36     58.26 o
   6   0   8      557.03      598.38     43.11 o
   7   0   8      189.72      226.11     33.61 o
 -11   1   8      316.42      428.02     65.18 o
 -10   1   8      337.31      327.20     30.48 o
  -9   1   8        9.77       15.99     14.96 o
  -8   1   8     1505.25     1514.11     53.34 o
  -7   1   8     2193.72     2149.63     69.38 o
  -6   1   8     1597.66     1565.94     59.45 o
  -5   1   8      463.81      444.28     22.72 o
  -4   1   8     2885.14     2875.85     77.98 o
  -3   1   8     1486.01     1440.99     35.83 o
  -2   1   8      811.18      798.80     25.30 o
  -1   1   8      339.25      341.78     32.20 o
   0   1   8     1660.54     1535.98     49.01 o
   1   1   8     2422.58     2255.97     54.84 o
   2   1   8     1336.71     1202.79     85.63 o
   3   1   8      907.26      864.69     53.08 o
   4   1   8     3563.65     3373.08     77.75 o
   5   1   8      934.50      951.96     50.40 o
   6   1   8        0.68       20.71     21.13 o
 -11   2   8       57.03       36.29     36.93 o
 -10   2   8      406.51      424.60     33.95 o
  -9   2   8      469.07      467.15     32.75 o
  -8   2   8       32.54       32.13     15.63 o
  -7   2   8      468.62      469.22     24.91 o
  -6   2   8      980.09      869.75     49.68 o
  -5   2   8      572.27      576.55     26.59 o
  -4   2   8      656.48      621.94     35.33 o
  -3   2   8       61.77       58.56     13.58 o
  -2   2   8     5421.25     5656.69    103.77 o
  -1   2   8     5142.60     5185.77    119.86 o
   0   2   8     1158.55     1125.67     72.38 o
   1   2   8     1163.04     1091.64     36.85 o
   2   2   8     4281.87     4125.90     88.10 o
   3   2   8     1483.85     1521.66     46.27 o
   4   2   8      276.55      244.95     21.80 o
   5   2   8      788.26      808.66     55.58 o
   6   2   8     1567.29     1578.67     71.35 o
 -10   3   8       27.59       44.77     20.13 o
  -9   3   8       49.26       60.71     23.52 o
  -8   3   8     1647.49     1670.93     66.91 o
  -7   3   8     1287.33     1339.92     41.13 o
  -6   3   8      527.99      573.31     25.60 o
  -5   3   8      375.78      355.71     20.40 o
  -4   3   8     4168.44     4258.56     83.43 o
  -3   3   8     7262.73     7552.64    134.68 o
  -2   3   8     1240.66     1182.39     45.44 o
  -1   3   8     1217.90     1160.09     44.25 o
   0   3   8     8478.99     8069.43    150.50 o
   1   3   8     3778.44     3696.69    122.09 o
   2   3   8      520.52      486.62     31.84 o
   3   3   8      455.48      417.37     26.84 o
   4   3   8     3270.14     3053.75     98.35 o
   5   3   8     1375.45     1353.23     64.99 o
   6   3   8       61.46       36.23     25.87 o
 -10   4   8      523.21      553.40     70.89 o
  -9   4   8     2345.32     2478.77    139.21 o
  -8   4   8     1264.70     1186.99     51.77 o
  -7   4   8      312.95      325.50     22.54 o
  -6   4   8     6293.40     6295.93    120.11 o
  -5   4   8     8719.97     8751.05    156.70 o
  -4   4   8      432.80      472.60     28.95 o
  -3   4   8     1235.25     1256.56     47.29 o
  -2   4   8     4494.60     4452.46    110.57 o
  -1   4   8     6690.46     6293.31    145.42 o
   0   4   8      810.99      758.17     47.36 o
   1   4   8      204.71      178.41     20.11 o
   2   4   8     3016.21     2875.51     72.20 o
   3   4   8     3952.51     3744.56     88.28 o
   4   4   8      177.44      165.74     32.27 o
   5   4   8      387.62      384.14     74.56 o
 -10   5   8     1346.67     1491.79     61.54 o
  -9   5   8       15.00        9.80     33.65 o
  -8   5   8     1819.45     1976.10     79.49 o
  -7   5   8     3871.41     3948.93     86.43 o
  -6   5   8     1674.56     1698.19     47.80 o
  -5   5   8      323.86      321.20     27.62 o
  -4   5   8     2871.98     2754.68     79.17 o
  -3   5   8     5178.85     4801.07    168.48 o
  -2   5   8     2099.50     2079.59     97.41 o
  -1   5   8      381.31      374.02     29.62 o
   0   5   8     5051.91     4889.67    104.82 o
   1   5   8     4801.40     4539.58    100.04 o
   2   5   8      617.92      639.33     33.69 o
   3   5   8      325.74      314.88     26.68 o
   4   5   8     1235.55     1201.04     63.34 o
 -10   6   8      291.52      352.12     34.46 o
  -9   6   8     1710.27     1741.63     64.95 o
  -8   6   8     1385.49     1449.68     58.16 o
  -7   6   8        6.70       10.35     19.93 o
  -6   6   8     1309.85     1345.41     53.86 o
  -5   6   8     5886.61     5687.19    138.49 o
  -4   6   8     6188.85     6283.51    150.22 o
  -3   6   8      147.55      121.94     23.14 o
  -2   6   8     4471.71     4341.76    113.91 o
  -1   6   8     4761.05     4404.64     97.57 o
   0   6   8     1269.33     1225.24     44.83 o
   1   6   8      629.66      582.07     32.77 o
   2   6   8     1492.95     1424.35     50.08 o
   3   6   8     1260.57     1250.96     64.94 o
   4   6   8      201.88      268.56     38.85 o
  -9   7   8      215.63      190.59     35.76 o
  -8   7   8      596.48      699.03     43.22 o
  -7   7   8     2445.45     2464.80     81.17 o
  -6   7   8     2219.10     2297.28    110.18 o
  -5   7   8       86.53       56.41     25.96 o
  -4   7   8     2519.66     2500.97     80.61 o
  -3   7   8     2044.02     1789.21     75.76 o
  -2   7   8      983.89      997.67     48.70 o
  -1   7   8        8.38        6.91     14.87 o
   0   7   8      909.67      852.71     39.20 o
   1   7   8     1413.95     1302.18     48.59 o
   2   7   8      667.26      644.74     36.89 o
   3   7   8        7.94       18.03     24.64 o
  -8   8   8      549.56      571.07     53.33 o
  -7   8   8      188.16      220.98     30.12 o
  -6   8   8      377.87      390.78     35.87 o
  -5   8   8     1571.06     1616.67     63.90 o
  -4   8   8      788.71      734.37     44.91 o
  -3   8   8      228.85      267.47     31.11 o
  -2   8   8      341.35      327.08     33.74 o
  -1   8   8      898.33      857.84     41.41 o
   0   8   8      625.63      612.64     44.80 o
   1   8   8       46.75       37.61     17.56 o
   2   8   8      531.12      517.63     34.68 o
  -8   9   8      126.38      129.51     36.12 o
  -7   9   8      328.23      286.31     45.50 o
  -6   9   8      309.67      289.46     68.77 o
  -5   9   8      197.51      182.44     28.12 o
  -4   9   8      556.08      610.47     73.39 o
  -3   9   8     1946.43     2001.97     98.29 o
  -2   9   8      465.39      501.55     40.45 o
  -1   9   8        1.20      -14.53     17.05 o
   0   9   8      281.76      303.78     29.44 o
   1   9   8     1033.67     1105.79     48.02 o
  -6  10   8      158.39      145.94     41.12 o
  -5  10   8      910.49      907.87     72.87 o
  -4  10   8      673.16      725.99     49.83 o
  -3  10   8       24.42       45.36     22.04 o
  -2  10   8      262.56      212.98     37.77 o
  -1  10   8     1380.44     1539.93     70.26 o
  -2 -15   9      325.91      358.82     56.99 o
  -1 -15   9      522.91      568.89     66.87 o
   0 -15   9      456.30      470.27     61.86 o
   1 -15   9       10.07      -25.11     25.25 o
   2 -15   9      505.60      475.99     60.17 o
   3 -15   9      849.94      752.57     71.24 o
  -4 -14   9      171.41      290.12     57.06 o
  -3 -14   9      591.30      735.57     68.35 o
  -2 -14   9      389.49      325.04     52.20 o
  -1 -14   9        6.04      -29.41     25.46 o
   0 -14   9      720.27      753.84     68.84 o
   1 -14   9     1648.38     1574.68     97.62 o
   2 -14   9      493.08      490.73     57.91 o
   3 -14   9      311.75      320.52     48.46 o
   4 -14   9     1308.49     1233.35     83.59 o
  -5 -13   9      696.84      798.42     85.21 o
  -4 -13   9      470.97      455.39     65.25 o
  -3 -13   9       22.91       35.13     28.78 o
  -2 -13   9     1580.07     1652.70     96.35 o
  -1 -13   9     2839.73     2618.78    125.70 o
   0 -13   9      420.01      450.88     55.23 o
   1 -13   9      123.74       72.72     33.43 o
   2 -13   9     2424.50     2322.03    116.25 o
   3 -13   9     1645.71     1617.22     94.10 o
   4 -13   9      104.35       84.36     31.81 o
   5 -13   9       53.24       30.33     27.23 o
  -6 -12   9      411.83      498.63     72.72 o
  -5 -12   9        0.78      -23.14     30.54 o
  -3 -12   9     3510.50     3490.06    145.66 o
  -2 -12   9      363.85      403.40     50.15 o
  -1 -12   9       49.60       48.95     28.07 o
   0 -12   9     2153.51     2202.75    110.39 o
   1 -12   9     5365.75     5130.48    194.82 o
   2 -12   9      712.20      671.45     60.73 o
   3 -12   9       67.55       73.22     29.48 o
   4 -12   9     2020.60     1817.68     95.72 o
   5 -12   9     2439.40     2283.58    111.59 o
   6 -12   9      171.36      228.54     41.90 o
  -7 -11   9       14.53       58.69     44.02 o
  -6 -11   9     1113.84     1109.56     96.50 o
  -5 -11   9     2881.58     3067.89    158.71 o
  -4 -11   9     1542.02     1561.77     84.72 o
  -3 -11   9       35.17       88.81     29.56 o
  -2 -11   9     2228.70     2116.13    102.14 o
  -1 -11   9     3093.37     3043.42    130.49 o
   0 -11   9     2028.79     1937.67     96.78 o
   1 -11   9        2.54       -2.61     20.39 o
   2 -11   9     2308.14     2286.05    109.05 o
   3 -11   9     3241.11     3199.73    135.29 o
   4 -11   9      784.07      703.61     59.32 o
   5 -11   9       73.93       49.02     27.58 o
   6 -11   9      763.58      826.91     62.07 o
  -7 -10   9     1708.88     1626.32    115.61 o
  -6 -10   9     1247.23     1161.75     97.06 o
  -5 -10   9       12.53       20.53     34.07 o
  -4 -10   9     1145.36     1125.22     67.22 o
  -3 -10   9     3882.23     3971.20    149.75 o
  -2 -10   9     3690.07     3447.67    136.56 o
  -1 -10   9      124.34      132.75     31.88 o
   0 -10   9     2778.48     2723.39    117.73 o
   1 -10   9     2749.97     2615.39    115.05 o
   2 -10   9     1666.96     1789.47     89.65 o
   3 -10   9       22.82       19.61     23.35 o
   4 -10   9      379.16      404.87     29.77 o
   5 -10   9      984.27      879.26     40.97 o
   6 -10   9     1020.63     1013.25     46.24 o
   7 -10   9       16.00        1.20     16.97 o
  -8  -9   9      526.33      458.21     76.18 o
  -7  -9   9      108.37       48.95     39.08 o
  -6  -9   9      366.96      422.80     63.55 o
  -5  -9   9     1672.99     1642.33    106.02 o
  -4  -9   9     2987.18     2891.97    115.54 o
  -3  -9   9      282.80      273.97     36.33 o
  -2  -9   9     1530.55     1481.85     76.74 o
  -1  -9   9     2343.60     2385.37    104.75 o
   0  -9   9     3100.17     3156.98    127.67 o
   1  -9   9        4.12      -17.00     19.26 o
   2  -9   9     2417.88     2438.27    107.29 o
   3  -9   9      959.21      932.12     38.47 o
   4  -9   9      978.79     1005.27     41.83 o
   5  -9   9       16.70       -0.35     14.71 o
   6  -9   9      264.69      227.69     25.92 o
   7  -9   9      380.33      397.55     45.43 o
  -8  -8   9       54.54       92.40     43.80 o
  -7  -8   9     1713.96     1672.31    109.40 o
  -6  -8   9     1549.75     1509.08    100.80 o
  -5  -8   9      349.99      364.70     29.44 o
  -4  -8   9     1338.38     1208.80     63.48 o
  -3  -8   9     2366.33     2304.60     96.92 o
  -2  -8   9     1723.54     1789.33     83.16 o
  -1  -8   9      912.39      895.12     58.48 o
   0  -8   9      567.70      664.32     49.59 o
   1  -8   9     1821.79     1930.61     90.01 o
   2  -8   9     2760.47     2901.82    108.35 o
   3  -8   9      435.05      436.92     26.15 o
   4  -8   9      837.50      855.17     45.29 o
   5  -8   9      740.12      878.74     41.19 o
   6  -8   9      581.68      543.11     34.02 o
   7  -8   9       50.70       36.40     26.95 o
  -9  -7   9      308.38      319.82     67.72 o
  -8  -7   9     1476.97     1426.62    106.09 o
  -7  -7   9      452.93      418.50     62.14 o
  -6  -7   9      565.91      483.39     61.93 o
  -5  -7   9     1557.28     1519.46     56.89 o
  -4  -7   9     1284.66     1224.60     62.57 o
  -3  -7   9      445.32      405.10     38.23 o
  -2  -7   9      170.76      210.63     30.90 o
   0  -7   9     1533.17     1630.55     79.21 o
   1  -7   9      337.30      328.56     36.96 o
   2  -7   9      135.82      134.01     20.21 o
   3  -7   9     3824.60     4034.85     97.10 o
   4  -7   9     2131.98     2116.42     63.11 o
   5  -7   9      165.45      160.78     21.87 o
   6  -7   9      713.26      737.92     37.76 o
   7  -7   9     1513.02     1642.68     84.50 o
  -9  -6   9       24.62       35.48     38.87 o
  -8  -6   9       62.66       79.07     41.19 o
  -7  -6   9      130.98      104.11     42.46 o
  -6  -6   9     1962.83     2038.68    114.91 o
  -5  -6   9      738.22      717.58     38.70 o
  -4  -6   9       18.96       22.15     19.54 o
  -3  -6   9     4571.33     4348.36    147.99 o
  -2  -6   9     7206.88     7352.70    233.20 o
  -1  -6   9     1137.74      964.32     56.08 o
   0  -6   9      808.68      859.57     55.44 o
   1  -6   9     8895.04     9563.35    194.26 o
   2  -6   9     3236.58     3353.39    107.32 o
   3  -6   9       80.91       81.18     15.51 o
   4  -6   9     1088.52     1077.62     41.35 o
   5  -6   9     2661.10     2941.43     88.67 o
   6  -6   9      924.23     1059.26     83.62 o
   7  -6   9        1.63        8.82     26.10 o
 -10  -5   9        0.43       65.04     43.66 o
  -9  -5   9      412.94      384.92     65.60 o
  -8  -5   9     1780.57     1744.75    109.83 o
  -7  -5   9      720.96      553.09     63.55 o
  -6  -5   9       46.90       58.55     30.68 o
  -5  -5   9     3979.00     3602.61     98.96 o
  -4  -5   9     7293.64     6834.99    162.14 o
  -3  -5   9      628.44      654.80     45.99 o
  -2  -5   9     1138.75     1132.55     59.04 o
  -1  -5   9    12094.27    12319.32    367.50 o
   0  -5   9    11875.66    10479.49    317.98 o
   1  -5   9       43.17       57.39     11.09 o
   2  -5   9     1746.53     1676.58     56.96 o
   3  -5   9     7857.73     8320.17    176.21 o
   4  -5   9     3922.51     4107.89    100.65 o
   5  -5   9        8.36       -2.73     14.39 o
   6  -5   9      232.64      260.92     38.02 o
   7  -5   9     1467.35     1547.52     82.04 o
 -10  -4   9      919.48      979.41     95.86 o
  -9  -4   9      475.52      409.26     65.67 o
  -8  -4   9      115.60      147.42     42.53 o
  -7  -4   9     3137.10     2853.53    137.27 o
  -6  -4   9     7170.77     7155.06    170.46 o
  -5  -4   9      840.08      765.49     38.04 o
  -4  -4   9     1400.43     1373.10     51.55 o
  -3  -4   9     5889.94     5951.75    191.93 o
  -2  -4   9    11753.68    12360.59    367.85 o
  -1  -4   9     1911.08     1659.68     74.91 o
   0  -4   9     1077.37     1026.71     31.71 o
   1  -4   9     4478.64     4611.90    120.16 o
   2  -4   9     6994.27     7389.55    276.19 o
   3  -4   9     1667.25     1682.06     51.87 o
   4  -4   9      800.26      818.87     36.28 o
   5  -4   9     3981.20     4046.66     86.10 o
   6  -4   9     1937.14     1904.02     88.88 o
   7  -4   9       22.76       41.26     28.57 o
 -10  -3   9       60.22       95.16     44.37 o
  -9  -3   9      890.96      908.52     82.74 o
  -8  -3   9     1641.33     1569.67     98.89 o
  -7  -3   9     3377.44     3117.90    142.77 o
  -6  -3   9      171.82      168.72     22.04 o
  -5  -3   9     5496.37     5394.41    133.18 o
  -4  -3   9     8167.55     8166.71    186.57 o
  -3  -3   9     5566.28     5784.93    189.18 o
  -2  -3   9      626.17      645.42     47.33 o
  -1  -3   9     9088.38     9404.92    288.50 o
   0  -3   9     8910.24     8761.03    178.32 o
   1  -3   9     4507.43     4472.12    100.43 o
   2  -3   9     1229.56     1234.82     73.15 o
   3  -3   9     2602.04     2623.33     70.57 o
   4  -3   9     1708.62     1701.42     47.12 o
   5  -3   9     1098.95     1135.14     39.03 o
   6  -3   9      296.62      350.21     33.01 o
   7  -3   9      529.30      591.74     54.81 o
 -10  -2   9     1236.49     1305.86     99.11 o
  -9  -2   9      948.96      847.72     79.14 o
  -8  -2   9        6.88       14.95     27.30 o
  -7  -2   9     2505.33     2378.81    116.81 o
  -6  -2   9     3257.71     3184.41     89.64 o
  -5  -2   9     3672.25     3664.16     97.89 o
  -4  -2   9       19.88       36.99     15.48 o
  -3  -2   9     3497.53     3495.83     92.15 o
  -2  -2   9     5995.07     6176.95    126.63 o
  -1  -2   9     4016.86     4184.65     93.15 o
   0  -2   9      623.23      603.95     47.05 o
   1  -2   9     4118.32     4004.36     93.34 o
   2  -2   9     1943.05     1986.17     56.76 o
   3  -2   9      672.85      641.41     34.30 o
   4  -2   9      134.64      126.88     17.04 o
   5  -2   9      789.37      846.17     56.10 o
   6  -2   9      786.24      825.43     53.22 o
   7  -2   9      264.68      253.68     33.05 o
 -10  -1   9       72.81       43.66     34.14 o
  -9  -1   9      775.67      782.54     76.32 o
  -8  -1   9     1530.80     1447.01     91.28 o
  -7  -1   9      801.55      834.05     83.90 o
  -5  -1   9     1635.40     1553.67     37.94 o
  -4  -1   9     2033.58     2075.38     45.19 o
  -3  -1   9     1954.25     1957.49     42.58 o
  -2  -1   9      429.03      441.02     20.90 o
  -1  -1   9     3596.13     3409.49    122.21 o
   0  -1   9     3333.01     3386.37    109.47 o
   1  -1   9     2002.34     1964.44     56.18 o
   2  -1   9      233.97      240.32     18.79 o
   3  -1   9     1417.68     1403.22     42.10 o
   4  -1   9     1315.08     1279.14     41.75 o
   5  -1   9      558.17      565.36     39.90 o
   6  -1   9       58.28       43.14     22.43 o
 -10   0   9      691.57      642.74     74.56 o
  -9   0   9      661.10      668.34     67.65 o
  -8   0   9      386.53      336.75     48.18 o
  -7   0   9      801.39      766.24     27.85 o
  -6   0   9     4794.46     4734.67     91.40 o
  -5   0   9     2177.06     2062.76     47.20 o
  -4   0   9      106.14      128.18     19.21 o
  -3   0   9     1973.65     1922.00    107.14 o
  -2   0   9     3349.64     3354.57     78.87 o
  -1   0   9     1251.17     1181.08     53.11 o
   0   0   9      135.41      158.69     18.86 o
   1   0   9     1949.24     1897.50     85.91 o
   2   0   9     4025.07     3715.79    203.53 o
   3   0   9      745.75      754.68     31.86 o
   4   0   9       26.34       23.86     13.42 o
   5   0   9      645.52      559.92     77.91 o
   6   0   9     1585.60     1536.08     67.66 o
 -10   1   9      104.52      127.53     39.92 o
  -9   1   9      107.94       91.21     36.40 o
  -8   1   9     1531.79     1538.73    100.34 o
  -7   1   9     1507.94     1508.26     42.05 o
  -6   1   9      354.96      339.68     19.19 o
  -5   1   9      520.01      477.90     31.56 o
  -4   1   9     2756.01     2746.51     58.30 o
  -3   1   9     3329.32     3404.36     68.36 o
  -2   1   9        5.27       10.75      8.67 o
  -1   1   9      409.98      424.38     26.56 o
   0   1   9     5043.11     4997.47    117.93 o
   1   1   9     2828.71     2838.20     66.51 o
   2   1   9        2.80        5.60     11.61 o
   3   1   9      872.95      938.00     60.40 o
   4   1   9     2944.78     2952.30    110.75 o
   5   1   9      712.78      740.13     48.31 o
   6   1   9       78.14       85.95     27.57 o
 -10   2   9      579.53      529.74     66.02 o
  -9   2   9     1113.11     1057.76     46.88 o
  -8   2   9       68.19       80.53     18.11 o
  -7   2   9      142.44      145.11     18.42 o
  -6   2   9     2347.29     2344.23     55.46 o
  -5   2   9     3464.86     3552.37    114.74 o
  -4   2   9      610.07      603.36     32.02 o
  -3   2   9      540.52      513.76     22.40 o
  -2   2   9     8788.58     8842.88    265.22 o
  -1   2   9     6233.83     6120.77    139.69 o
   0   2   9        7.01        3.81     13.17 o
   1   2   9     2860.74     2861.37     84.76 o
   2   2   9     7218.43     7056.64    190.38 o
   3   2   9     2452.39     2383.69     63.57 o
   4   2   9      131.69      135.33     26.45 o
   5   2   9     1046.01      966.00     55.32 o
 -10   3   9      150.30      222.05     47.54 o
  -9   3   9        7.74       26.18     16.53 o
  -8   3   9     1779.94     1686.11     56.13 o
  -7   3   9     4798.16     5017.55    101.57 o
  -6   3   9      453.72      454.18     23.49 o
  -5   3   9     2867.95     2918.50     67.08 o
  -4   3   9     8649.81     8522.47    182.61 o
  -3   3   9     8476.12     8512.33    186.92 o
  -2   3   9       99.27      136.22     20.53 o
  -1   3   9     3467.82     3218.33    103.69 o
   0   3   9     6169.36     5750.94    115.74 o
   1   3   9     3759.75     3636.44     83.96 o
   2   3   9       18.62       21.84     13.97 o
   3   3   9     1394.45     1348.93     47.12 o
   4   3   9     1937.70     1780.19     73.54 o
   5   3   9      908.96      843.96     60.98 o
 -10   4   9      857.58     1043.27     50.59 o
  -9   4   9     2176.74     2359.53     76.63 o
  -8   4   9     1685.75     1636.59     89.67 o
  -7   4   9      908.72      996.94     48.31 o
  -6   4   9     4622.67     4507.72     92.45 o
  -5   4   9     3449.17     3367.07     89.76 o
  -4   4   9     1011.92     1010.96     65.42 o
  -3   4   9     1601.12     1491.29     53.61 o
  -2   4   9     5334.33     4986.37    180.15 o
  -1   4   9     3323.65     3208.13     89.08 o
   0   4   9     1057.06      988.07     38.82 o
   1   4   9      492.79      535.32     30.73 o
   2   4   9     2619.54     2494.86     67.75 o
   3   4   9     2480.34     2525.06     69.35 o
   4   4   9      493.38      549.88     46.72 o
 -10   5   9      262.15      338.51     33.32 o
  -9   5   9       13.26       10.14     16.56 o
  -8   5   9     1747.38     1897.78     90.57 o
  -7   5   9     2606.88     2560.40     77.72 o
  -6   5   9     1674.58     1604.59     58.21 o
  -5   5   9      112.67      120.65     21.78 o
  -4   5   9     4261.58     4215.50    157.23 o
  -3   5   9     4312.78     3994.33    105.55 o
  -2   5   9     1659.35     1517.01     58.13 o
  -1   5   9      612.30      521.17     35.00 o
   0   5   9     2367.75     2275.71     63.66 o
   1   5   9     1360.25     1289.04     58.75 o
   2   5   9      443.11      494.91     32.41 o
   3   5   9      492.58      547.02     64.31 o
   4   5   9      962.17      927.61     90.32 o
  -9   6   9      733.35      790.66     56.29 o
  -8   6   9      909.13      976.67     48.76 o
  -7   6   9        7.01       10.54     17.32 o
  -6   6   9     1395.02     1413.62     56.51 o
  -5   6   9     1591.43     1635.35     60.55 o
  -4   6   9      550.49      493.02     35.54 o
  -3   6   9      152.49      124.57     23.23 o
  -2   6   9     2730.64     2579.05     80.83 o
  -1   6   9     1696.69     1736.56     63.72 o
   0   6   9       38.44       21.78     15.88 o
   1   6   9      204.83      193.88     23.46 o
   2   6   9      452.22      446.85     32.00 o
   3   6   9      261.15      268.54     39.26 o
  -9   7   9        7.13       38.30     25.75 o
  -8   7   9      623.92      660.21     73.99 o
  -7   7   9     1292.57     1420.86    117.27 o
  -6   7   9      219.33      236.60     29.69 o
  -5   7   9        4.99       11.35     17.63 o
  -4   7   9      653.22      709.22     63.84 o
  -3   7   9     1626.46     1513.80     61.28 o
  -2   7   9      369.41      364.21     82.42 o
  -1   7   9       27.46       39.31     18.08 o
   0   7   9      956.19      974.99     42.54 o
   1   7   9      775.02      802.08     41.04 o
   2   7   9      242.18      216.23     26.01 o
  -8   8   9      339.32      373.60     64.79 o
  -7   8   9       12.74       28.59     29.73 o
  -6   8   9      499.75      488.93     40.17 o
  -5   8   9     1525.87     1439.57    130.57 o
  -4   8   9      518.82      484.38     39.38 o
  -3   8   9      133.62      152.49     26.99 o
  -2   8   9      905.68      905.64     87.54 o
  -1   8   9     1618.68     1622.86     95.23 o
   0   8   9      525.91      534.43     48.81 o
   1   8   9       27.58        7.26     16.73 o
  -6   9   9      726.43      758.46     50.17 o
  -5   9   9        0.12      -11.00     19.00 o
  -4   9   9      243.78      262.99     40.10 o
  -3   9   9     1594.10     1603.97     67.64 o
  -2   9   9     1220.47     1303.13     61.23 o
  -1   9   9       56.93       44.64     29.84 o
  -1 -15  10      771.27      787.69     76.53 o
   0 -15  10       70.36       90.43     41.48 o
   1 -15  10      117.63      115.96     40.07 o
   2 -15  10      940.98      995.99     82.53 o
  -3 -14  10     1526.68     1581.10     99.60 o
  -2 -14  10      298.59      316.85     52.62 o
  -1 -14  10      464.70      493.97     61.09 o
   0 -14  10     2043.63     2022.03    114.06 o
   1 -14  10     1498.86     1432.62     92.76 o
   2 -14  10        7.90       -5.15     28.43 o
   3 -14  10      486.18      439.17     56.50 o
   4 -14  10     1106.58     1026.04     77.80 o
  -5 -13  10     1462.94     1553.45    114.06 o
  -3 -13  10      538.61      590.68     62.50 o
  -2 -13  10     1766.29     1837.43    103.20 o
  -1 -13  10     2506.74     2418.88    121.32 o
   0 -13  10       81.65       92.55     34.49 o
   1 -13  10      788.27      908.45     73.99 o
   2 -13  10     2180.75     1995.02    108.28 o
   3 -13  10     2051.25     1964.82    106.23 o
   4 -13  10        6.24       12.70     23.91 o
   5 -13  10      425.08      492.00     57.35 o
  -6 -12  10      682.57      733.24     86.55 o
  -5 -12  10      218.91      170.77     49.80 o
  -4 -12  10     2133.55     2353.28    113.00 o
  -3 -12  10     2597.31     2532.02    119.07 o
  -2 -12  10      944.13      969.68     71.45 o
  -1 -12  10      514.77      501.17     55.37 o
   0 -12  10     2835.86     2789.69    129.08 o
   1 -12  10     2476.23     2449.98    119.00 o
   2 -12  10      477.65      475.21     54.10 o
   3 -12  10      690.53      696.35     61.79 o
   4 -12  10     1415.42     1579.27     91.70 o
   5 -12  10     1091.39     1127.40     76.11 o
  -7 -11  10        7.59       59.89     46.98 o
  -6 -11  10     1052.00      964.46     93.04 o
  -5 -11  10     2773.56     2609.19    145.52 o
  -4 -11  10     1075.46     1025.97     68.35 o
  -3 -11  10      240.11      229.53     39.85 o
  -2 -11  10     2993.92     2907.35    126.76 o
  -1 -11  10     2716.16     2727.48    122.03 o
   0 -11  10     1053.25     1036.13     71.17 o
   1 -11  10       46.59       64.26     28.92 o
   2 -11  10     1618.42     1550.56     87.40 o
   3 -11  10     1569.46     1528.13     87.11 o
   4 -11  10      824.54      683.51     59.04 o
   5 -11  10       43.14       27.58     25.89 o
   6 -11  10      649.73      713.35     62.07 o
  -7 -10  10      780.15      714.40     85.07 o
  -6 -10  10      684.61      725.41     81.96 o
  -5 -10  10      111.49      120.41     44.65 o
  -4 -10  10      757.49      844.69     59.25 o
  -3 -10  10     1526.46     1568.40     82.32 o
  -2 -10  10      933.94      865.64     61.93 o
  -1 -10  10      658.03      703.12     56.36 o
   0 -10  10     1157.03     1156.32     72.23 o
   1 -10  10     2335.41     2230.12    104.40 o
   2 -10  10      703.02      657.20     56.50 o
   3 -10  10       18.59        8.18     23.14 o
   4 -10  10     1141.35     1076.47     68.49 o
   5 -10  10      621.14      640.76     56.99 o
   6 -10  10      238.13      252.95     41.48 o
  -8  -9  10      154.96      138.75     51.00 o
  -7  -9  10      242.85      357.70     64.97 o
  -6  -9  10       99.20      123.51     43.10 o
  -5  -9  10     1441.23     1244.44     54.87 o
  -4  -9  10     1159.17     1131.85     65.95 o
  -3  -9  10      273.95      251.47     36.54 o
  -2  -9  10     1348.30     1358.27     73.92 o
  -1  -9  10     2793.63     2654.89    113.21 o
   0  -9  10     1138.27     1147.29     69.41 o
   1  -9  10       66.12       59.11     26.03 o
   2  -9  10     1355.60     1288.51     74.49 o
   3  -9  10      878.31     1018.00     65.95 o
   4  -9  10      212.02      287.86     41.48 o
   5  -9  10       66.18       75.19     27.93 o
   6  -9  10      524.17      590.05     54.53 o
  -8  -8  10      229.55      244.98     58.69 o
  -7  -8  10      740.71      785.37     83.16 o
  -6  -8  10      946.36      928.63     83.94 o
  -5  -8  10       26.97        9.49     16.20 o
  -4  -8  10     1151.89     1055.52     62.71 o
  -3  -8  10     2532.67     2523.13    106.23 o
  -2  -8  10      323.84      308.18     38.37 o
  -1  -8  10      283.71      273.47     36.19 o
   0  -8  10      353.16      410.32     42.39 o
   1  -8  10     2250.31     2498.37    108.91 o
   2  -8  10     1667.85     1739.03     86.20 o
   3  -8  10       21.76       34.92     22.92 o
   4  -8  10     1091.11     1015.53     65.32 o
   5  -8  10     2674.14     2693.48    116.88 o
   6  -8  10      381.57      466.96     48.53 o
  -9  -7  10      441.51      448.55     75.76 o
  -8  -7  10      526.46      568.32     75.69 o
  -7  -7  10        4.90       24.41     32.73 o
  -6  -7  10      407.74      452.08     63.48 o
  -5  -7  10     2073.61     2066.56     70.76 o
  -4  -7  10     2647.67     2646.71    106.30 o
  -3  -7  10        9.93       24.83     21.16 o
  -2  -7  10      573.20      473.38     44.09 o
  -1  -7  10     4716.35     5057.55    177.40 o
   0  -7  10     7468.50     7914.32    256.97 o
   1  -7  10        1.81        3.95     20.17 o
   2  -7  10     2478.60     2491.74    108.35 o
   3  -7  10     3957.86     3952.86    149.12 o
   4  -7  10     1843.96     1844.70     89.02 o
   5  -7  10      439.38      432.09     48.71 o
   6  -7  10     1018.17     1161.30     49.41 o
   7  -7  10      960.34     1230.32     76.60 o
  -9  -6  10       63.63       39.08     42.82 o
  -8  -6  10      435.44      546.60     72.23 o
  -7  -6  10      971.69     1065.40     88.45 o
  -6  -6  10     2675.94     2325.41    124.22 o
  -5  -6  10     1477.79     1274.34     79.35 o
  -4  -6  10     1365.39     1342.40     68.28 o
  -3  -6  10     8456.96     8313.70    261.62 o
  -2  -6  10     9892.38     9359.00    290.47 o
  -1  -6  10       15.11       58.76     24.26 o
   0  -6  10     8696.00     8351.09    265.01 o
   1  -6  10     9093.24     9039.25    284.41 o
   2  -6  10     2747.31     2601.36    107.78 o
   3  -6  10      702.77      678.71     52.27 o
   4  -6  10     1299.50     1435.10     51.02 o
   5  -6  10     1248.19     1422.82     52.53 o
   6  -6  10      985.96      891.95     59.25 o
   7  -6  10       22.13       90.50     32.59 o
  -9  -5  10      985.74      937.80     91.42 o
  -8  -5  10     2153.99     2192.87    126.40 o
  -7  -5  10      338.32      322.36     54.38 o
  -6  -5  10     1192.54     1235.65     50.83 o
  -5  -5  10     4625.80     4607.33    121.37 o
  -4  -5  10     7526.20     6330.03    424.46 o
  -3  -5  10      573.43      514.57     42.89 o
  -2  -5  10     4086.87     4188.38    148.48 o
  -1  -5  10     6570.51     6593.57    216.55 o
   0  -5  10     3903.36     4100.21    149.61 o
   1  -5  10      282.39      283.77     36.61 o
   2  -5  10     2082.43     2075.71     92.47 o
   3  -5  10     4897.88     5249.83    183.54 o
   4  -5  10     1911.38     1905.19     63.20 o
   5  -5  10        3.88        6.28     15.14 o
   6  -5  10      878.11      923.27     61.51 o
   7  -5  10      871.71      894.91     66.59 o
 -10  -4  10     1218.29     1441.15    109.54 o
  -9  -4  10      516.52      451.51     67.93 o
  -8  -4  10      149.51       98.19     41.41 o
  -7  -4  10     3847.35     3674.80    165.69 o
  -6  -4  10     4248.79     4306.13    115.07 o
  -5  -4  10      366.14      317.78     31.46 o
  -4  -4  10     1513.08     1291.10     51.48 o
  -3  -4  10     4803.40     4935.02    169.43 o
  -2  -4  10     4280.34     4338.20    152.64 o
  -1  -4  10     4157.85     4266.82    151.87 o
   0  -4  10     1285.47     1192.02     65.46 o
   1  -4  10     8898.72     9619.92    301.05 o
   2  -4  10     4392.99     4545.09    105.74 o
   3  -4  10     1233.13     1249.27     44.32 o
   4  -4  10     1143.15     1247.95     76.57 o
   5  -4  10     2202.37     2305.81     76.53 o
   6  -4  10      493.23      499.69     49.16 o
 -10  -3  10        4.50       27.58     36.12 o
  -9  -3  10     1545.13     1371.74     99.32 o
  -8  -3  10     1899.75     2027.25    116.53 o
  -7  -3  10      489.75      530.94     58.76 o
  -6  -3  10        6.71       -0.52     13.46 o
  -5  -3  10     4520.05     4423.67    116.01 o
  -4  -3  10     5459.27     5196.73    407.35 o
  -3  -3  10     1137.99     1176.36     65.25 o
  -2  -3  10       20.41       31.74     22.85 o
  -1  -3  10     5355.32     5804.61    195.32 o
   0  -3  10     3253.89     3398.50    129.44 o
   1  -3  10       84.35       69.29     14.03 o
   2  -3  10       92.34      106.79     15.64 o
   3  -3  10     1718.44     1705.29     54.93 o
   4  -3  10     1018.82     1050.88     37.36 o
   5  -3  10      392.81      441.17     26.83 o
   6  -3  10       13.12       37.02     19.94 o
 -10  -2  10     1139.71     1150.75     96.50 o
  -9  -2  10      346.61      376.25     57.63 o
  -8  -2  10        5.92      -16.29     27.72 o
  -7  -2  10      742.04      777.92     45.88 o
  -6  -2  10     2129.70     1956.62    153.35 o
  -5  -2  10      452.12      502.17     59.22 o
  -4  -2  10      111.58      105.13     19.49 o
  -3  -2  10     1911.47     1840.74     60.52 o
  -2  -2  10     3816.62     3959.06    144.25 o
  -1  -2  10      809.98      736.77     50.58 o
   0  -2  10      227.79      247.92     47.40 o
   1  -2  10     1532.48     1632.07     50.51 o
   2  -2  10     2433.59     2347.62     65.81 o
   3  -2  10      550.91      536.80     36.28 o
   4  -2  10       39.08       41.18     13.62 o
   5  -2  10      851.46      876.82     46.93 o
   6  -2  10      328.10      455.06     39.69 o
 -10  -1  10       26.46       71.03     37.88 o
  -9  -1  10      397.40      459.13     60.94 o
  -8  -1  10     1347.04     1275.18     86.62 o
  -7  -1  10     1117.24     1023.53     47.14 o
  -6  -1  10       33.68       64.53     18.70 o
  -5  -1  10     2992.94     2889.69     98.15 o
  -4  -1  10     1023.83     1024.06     44.01 o
  -3  -1  10      222.86      214.62     22.05 o
  -2  -1  10       95.61       73.92     26.73 o
  -1  -1  10     1549.40     1430.58     45.73 o
   0  -1  10     4153.69     4186.82    100.47 o
   1  -1  10      468.21      439.34     26.27 o
   2  -1  10      574.22      564.44     30.47 o
   3  -1  10     1885.71     1811.82     51.21 o
   4  -1  10     2081.05     2148.88     64.08 o
   5  -1  10      129.95      176.20     31.35 o
   6  -1  10      221.19      266.92     34.63 o
 -10   0  10      450.78      458.07     64.26 o
  -9   0  10      817.48      953.32     77.17 o
  -8   0  10       14.42       -9.17     26.38 o
  -7   0  10      616.03      689.58     38.98 o
  -6   0  10     3088.42     3099.08    105.84 o
  -5   0  10     2502.82     2221.48    219.76 o
  -4   0  10     2561.77     2451.60     73.51 o
  -3   0  10     3167.10     3153.22     90.78 o
  -2   0  10     3287.17     3399.11     69.52 o
  -1   0  10     1808.55     1760.77     54.87 o
   0   0  10      826.10      823.42     37.40 o
   1   0  10     1133.68     1106.80     58.69 o
   2   0  10     2267.70     2314.77     59.57 o
   3   0  10     1368.94     1368.46     44.92 o
   4   0  10      139.35      133.71     19.12 o
   5   0  10     1402.09     1422.71     71.45 o
 -10   1  10       32.75       66.16     36.82 o
  -9   1  10      715.40      797.50     72.72 o
  -8   1  10     1057.39     1123.95     77.03 o
  -7   1  10     2310.88     2368.41     77.55 o
  -6   1  10      218.34      188.80     24.39 o
  -5   1  10     2412.91     2338.88     95.05 o
  -4   1  10     6344.83     6385.17    142.94 o
  -3   1  10     4827.12     4982.15    142.72 o
  -2   1  10      169.65      154.15     18.91 o
  -1   1  10     5779.33     5604.01    129.94 o
   0   1  10     6799.67     6694.58    152.03 o
   1   1  10     3309.11     3288.54     88.53 o
   2   1  10      408.15      401.05     26.14 o
   3   1  10     3497.27     3489.69     82.85 o
   4   1  10     2539.19     2528.05     67.75 o
   5   1  10      531.49      476.87     43.46 o
 -10   2  10      918.41      827.97     79.71 o
  -9   2  10      751.07      701.50     68.35 o
  -8   2  10      201.74      213.73     27.98 o
  -7   2  10     1054.28     1043.22     49.15 o
  -6   2  10     5091.08     5082.44    130.78 o
  -5   2  10     4466.81     4484.09    101.37 o
  -4   2  10      107.96      113.47     17.09 o
  -3   2  10     3769.99     3810.00     95.14 o
  -2   2  10     8956.53     8922.03    200.08 o
  -1   2  10     6014.41     5885.39    137.37 o
   0   2  10      233.35      201.23     23.39 o
   1   2  10     5687.23     5755.34    117.82 o
   2   2  10     2739.16     2661.45     68.92 o
   3   2  10      248.10      269.70     24.51 o
   4   2  10      146.11      157.83     29.36 o
   5   2  10      672.81      719.80     52.86 o
 -10   3  10      287.29      209.85     49.45 o
  -9   3  10      571.89      594.00     63.27 o
  -8   3  10     2348.05     2485.21    176.31 o
  -7   3  10     2939.93     2927.86     90.17 o
  -6   3  10      612.55      625.88     32.80 o
  -5   3  10     2169.58     1982.34    146.61 o
  -4   3  10     7025.54     6864.66    154.19 o
  -3   3  10     2162.39     2036.02     63.42 o
  -2   3  10        1.85       10.74     14.89 o
  -1   3  10     2669.24     2306.05    142.24 o
   0   3  10     4367.53     4196.97    129.54 o
   1   3  10     1101.87     1107.25     42.22 o
   2   3  10      157.79      172.78     22.20 o
   3   3  10      516.06      504.33     31.93 o
   4   3  10     1614.89     1468.23     68.97 o
  -9   4  10      828.23      951.34     73.78 o
  -8   4  10       34.86       22.78     29.34 o
  -7   4  10      212.15      253.78     26.31 o
  -6   4  10     3984.43     3791.97     99.69 o
  -5   4  10     2890.38     2744.39     79.71 o
  -4   4  10      251.49      266.22     25.91 o
  -3   4  10      761.03      771.90     39.47 o
  -2   4  10     4069.10     3946.78    104.93 o
  -1   4  10     1651.04     1590.09     58.20 o
   0   4  10      210.17      188.10     25.51 o
   1   4  10      577.31      517.19     32.06 o
   2   4  10     2308.88     2303.49     67.45 o
   3   4  10      682.64      729.67     40.51 o
  -8   5  10     1097.33     1166.33     51.13 o
  -7   5  10     1257.71     1309.01     88.49 o
  -6   5  10       71.29      102.61     21.10 o
  -5   5  10       69.78       63.49     19.66 o
  -4   5  10     1222.07     1132.98     79.32 o
  -3   5  10     2262.18     2024.23     68.59 o
  -2   5  10      356.58      322.58     30.89 o
  -1   5  10      261.67      233.94     42.60 o
   0   5  10     2411.50     2543.40     81.51 o
   1   5  10      899.91      907.09     40.69 o
   2   5  10       12.02       46.05     17.07 o
   3   5  10       39.12       50.76     29.73 o
  -8   6  10       93.45       83.89     22.68 o
  -7   6  10      141.73      176.83     25.81 o
  -6   6  10      801.40      837.58     44.91 o
  -5   6  10     1094.13     1119.35     51.10 o
  -4   6  10      263.45      264.73     30.19 o
  -3   6  10       42.31       66.49     21.25 o
  -2   6  10      921.71      967.94    122.10 o
  -1   6  10      958.80      913.39     47.03 o
   0   6  10       59.37       64.67     44.97 o
   1   6  10      181.59      198.85     24.46 o
   2   6  10      687.93      764.30     41.06 o
  -8   7  10      297.47      386.55     36.94 o
  -7   7  10      646.50      733.88     45.32 o
  -6   7  10      277.17      333.66     34.04 o
  -5   7  10      480.00      452.71     37.46 o
  -4   7  10     1045.61     1058.35     52.06 o
  -3   7  10      922.19      798.82     46.72 o
  -2   7  10      310.20      286.95     32.72 o
  -1   7  10      339.94      302.08     26.32 o
   0   7  10     1071.40     1069.15     52.23 o
   1   7  10     1174.69     1234.56     50.26 o
  -7   8  10      219.27      237.21     35.69 o
  -6   8  10     1264.28     1232.20     58.53 o
  -5   8  10     1084.05     1112.08     55.71 o
  -4   8  10      503.24      500.57     70.29 o
  -3   8  10      192.07      214.02     57.95 o
  -2   8  10     1443.56     1416.37    158.67 o
  -1   8  10     1848.49     1990.34    133.56 o
   0 -15  11        1.41      -45.43     31.60 o
  -3 -14  11     1164.62     1165.99     86.48 o
  -2 -14  11        3.19       -2.54     33.58 o
  -1 -14  11     1165.06     1255.08     90.36 o
   0 -14  11     1841.24     1765.06    105.45 o
   1 -14  11     1140.53     1257.40     89.58 o
   2 -14  11        2.38       -5.50     26.03 o
   3 -14  11      972.20      954.30     77.94 o
  -3 -13  11      419.63      541.31     60.38 o
  -2 -13  11     2302.72     2567.92    127.67 o
  -1 -13  11     1317.76     1353.69     88.38 o
   0 -13  11      162.19      111.17     38.94 o
   1 -13  11      572.23      603.59     64.54 o
   2 -13  11     1529.00     1451.88     91.56 o
   3 -13  11      826.37      934.27     74.42 o
   4 -13  11       69.30      100.59     33.08 o
  -5 -12  11      151.23      196.17     54.24 o
  -4 -12  11     1643.00     1679.92     95.51 o
  -3 -12  11     1678.17     1686.41     94.10 o
  -2 -12  11       74.60      101.79     35.27 o
  -1 -12  11      647.06      578.20     58.26 o
   0 -12  11     1473.87     1461.61     88.03 o
   1 -12  11      751.27      711.02     63.70 o
   2 -12  11      219.02      256.83     43.03 o
   3 -12  11       33.79       67.58     30.47 o
   4 -12  11      980.74      920.52     69.90 o
   5 -12  11      439.68      548.57     59.04 o
  -6 -11  11      583.92      568.53     80.34 o
  -5 -11  11     1495.34     1339.02    100.80 o
  -4 -11  11      248.32      256.62     40.91 o
  -3 -11  11       31.75       11.36     28.00 o
  -2 -11  11     1056.05     1022.16     68.92 o
  -1 -11  11     1525.24     1523.75     87.89 o
   0 -11  11       85.34       71.88     31.11 o
   1 -11  11       14.66       13.61     24.62 o
   2 -11  11     1186.75     1197.59     76.25 o
   3 -11  11     1264.35     1183.76     76.82 o
   4 -11  11       37.28       73.01     28.78 o
   5 -11  11       14.66        5.78     25.04 o
  -7 -10  11      546.37      606.69     81.33 o
  -6 -10  11      148.39      157.09     52.34 o
  -5 -10  11       47.22       30.54     33.79 o
  -4 -10  11      256.63      231.65     38.16 o
  -3 -10  11     2798.16     3013.23    127.11 o
  -2 -10  11     1681.23     1658.90     88.81 o
  -1 -10  11       43.17       50.08     26.03 o
   0 -10  11     2121.82     2220.45    106.09 o
   1 -10  11     2828.28     2718.52    122.74 o
   2 -10  11      208.75      180.93     38.23 o
   3 -10  11      259.25      271.15     42.39 o
   4 -10  11      796.68      815.20     64.82 o
   5 -10  11      620.22      635.97     59.39 o
  -8  -9  11      378.42      452.00     74.56 o
  -7  -9  11       11.06       31.32     36.89 o
  -6  -9  11      295.12      321.09     58.90 o
  -5  -9  11     1325.02     1361.01     59.31 o
  -4  -9  11     1317.35     1190.89     69.48 o
  -3  -9  11       38.86       41.69     25.68 o
  -2  -9  11     1376.70     1414.42     77.03 o
  -1  -9  11     2215.38     2228.64    103.83 o
   0  -9  11      543.85      556.89     50.93 o
   1  -9  11      379.38      364.54     45.14 o
   2  -9  11     1485.47     1574.12     84.79 o
   3  -9  11     2041.74     2065.55    101.86 o
   4  -9  11      362.90      332.51     44.44 o
   5  -9  11      300.40      308.18     43.45 o
   6  -9  11      724.64      690.56     59.25 o
  -8  -8  11      210.01      133.74     53.19 o
  -7  -8  11     1104.50     1043.60     95.01 o
  -6  -8  11      764.65      693.60     77.17 o
  -5  -8  11       69.51       78.36     21.75 o
  -4  -8  11     1692.25     1670.89     82.74 o
  -3  -8  11     2470.74     2183.00     97.13 o
  -2  -8  11     1622.06     1541.53     81.12 o
  -1  -8  11       14.42       36.68     23.91 o
   0  -8  11     2268.29     2269.62    104.68 o
   1  -8  11     3845.62     3967.60    153.21 o
   2  -8  11     2235.10     2208.04    104.47 o
   3  -8  11      579.36      568.18     52.83 o
   4  -8  11     2798.07     2830.74    121.75 o
   5  -8  11     1800.14     1915.66     96.42 o
   6  -8  11      460.05      514.57     52.41 o
  -9  -7  11      779.41     1015.67    101.08 o
  -8  -7  11      244.61      317.91     61.02 o
  -7  -7  11        0.94      -13.33     30.12 o
  -6  -7  11     1383.94     1182.70     89.51 o
  -5  -7  11     1886.63     1751.31     69.27 o
  -4  -7  11     1899.97     1817.05     85.14 o
  -3  -7  11      153.23      184.74     32.66 o
  -2  -7  11     5366.20     4894.82    173.31 o
  -1  -7  11     7038.81     6493.90    217.19 o
   0  -7  11     3632.79     3566.24    138.04 o
   1  -7  11      348.25      327.51     39.85 o
   2  -7  11     7640.48     7363.63    244.91 o
   3  -7  11     3263.43     3211.51    131.27 o
   4  -7  11      675.67      658.26     56.29 o
   5  -7  11      203.06      204.98     37.10 o
  -9  -6  11       23.20        3.95     34.35 o
  -8  -6  11     1354.64     1184.33     95.58 o
  -7  -6  11     2429.29     2124.95    122.66 o
  -6  -6  11     1798.50     1852.44     75.51 o
  -5  -6  11      164.93      137.81     23.57 o
  -4  -6  11     3577.12     3605.88    135.50 o
  -3  -6  11     8199.04     8214.74    262.61 o
  -2  -6  11     2460.70     2486.66    104.82 o
  -1  -6  11       34.81       15.87     24.26 o
   1  -6  11     5464.17     5639.76    197.72 o
   2  -6  11     1173.77     1166.20     71.17 o
   3  -6  11       14.55       28.99     23.91 o
   4  -6  11     1282.02     1498.43     81.96 o
   5  -6  11     1303.19     1421.90     79.85 o
  -9  -5  11     1662.11     1703.98    116.95 o
  -8  -5  11     2752.37     2792.09    147.28 o
  -7  -5  11       94.59       57.06     33.36 o
  -6  -5  11     1821.06     1795.95     66.10 o
  -5  -5  11     5323.94     5314.35    143.90 o
  -4  -5  11     2408.85     2384.95    102.49 o
  -3  -5  11       81.21      102.84     28.64 o
  -2  -5  11     2195.91     2050.74     92.76 o
  -1  -5  11     3392.07     3635.44    138.68 o
   0  -5  11     2204.50     2176.16     97.62 o
   1  -5  11      416.24      491.65     46.63 o
   2  -5  11      829.48      801.59     58.41 o
   3  -5  11     2435.83     2396.52    105.95 o
   4  -5  11      989.09      858.44     60.80 o
   5  -5  11       48.31       60.66     27.58 o
  -9  -4  11      236.67      270.58     56.29 o
  -8  -4  11      266.54      294.28     54.53 o
  -7  -4  11     2365.09     2226.24    121.11 o
  -6  -4  11     2713.03     2732.26     85.23 o
  -5  -4  11       91.26       69.52     19.84 o
  -4  -4  11      724.58      750.71     48.04 o
  -3  -4  11     3726.05     3564.76    135.15 o
  -2  -4  11     1876.88     1776.84     85.63 o
  -1  -4  11       46.72       63.27     26.87 o
   0  -4  11       77.93      100.02     27.44 o
   1  -4  11     2258.46     2534.70    109.05 o
   2  -4  11     1477.39     1421.83     77.45 o
   3  -4  11       49.39       20.24     23.98 o
   4  -4  11      130.59      142.77     32.24 o
   5  -4  11     1319.79     1420.70     78.30 o
 -10  -3  11       47.88       99.25     41.97 o
  -9  -3  11      582.03      583.98     70.18 o
  -8  -3  11     1514.53     1368.50     93.74 o
  -7  -3  11       60.77       49.09     32.66 o
  -6  -3  11       56.61       52.64     19.45 o
  -5  -3  11     1377.74     1446.35     56.27 o
  -4  -3  11     5579.94     5402.16    136.43 o
  -3  -3  11       13.60        2.26     22.50 o
  -2  -3  11     1096.55     1131.49     67.93 o
  -1  -3  11     1891.36     1790.39     86.20 o
   0  -3  11     3614.84     3776.72    144.53 o
   1  -3  11      282.40      299.08     39.78 o
   2  -3  11      392.53      362.56     41.62 o
   3  -3  11     1547.20     1521.92     79.92 o
   4  -3  11      747.78      804.49     40.16 o
   5  -3  11        6.03        4.87     24.90 o
   6  -3  11      109.69      113.95     24.51 o
 -10  -2  11      313.89      212.04     51.49 o
  -9  -2  11      353.14      347.96     56.78 o
  -8  -2  11       21.57      -11.00     27.72 o
  -7  -2  11     1206.79     1227.02     52.85 o
  -6  -2  11     1527.23     1428.49     55.68 o
  -5  -2  11     1427.85     1384.66     54.65 o
  -4  -2  11       68.59       96.05     45.57 o
  -3  -2  11     3756.15     3707.45    100.81 o
  -2  -2  11     3460.68     3655.05    140.72 o
  -1  -2  11      457.43      395.65     42.60 o
   0  -2  11     1672.22     1683.45     83.66 o
   1  -2  11     3013.45     2991.15    123.37 o
   2  -2  11     1739.95     1841.74     90.71 o
   3  -2  11       73.88       82.74     19.04 o
   4  -2  11      787.38      814.50     35.34 o
   5  -2  11      987.83     1038.02     52.50 o
 -10  -1  11        9.98       20.74     29.84 o
  -9  -1  11      347.53      390.14     58.76 o
  -8  -1  11     1038.19     1094.96     80.62 o
  -7  -1  11      902.29      856.93     44.75 o
  -6  -1  11       71.83       73.88     19.73 o
  -5  -1  11     2339.10     2291.09     73.17 o
  -4  -1  11     4126.26     4217.43    111.67 o
  -3  -1  11     1432.47     1419.74     83.52 o
  -2  -1  11     1184.04     1200.13     70.33 o
  -1  -1  11     3542.63     3612.30    141.78 o
   0  -1  11     3120.23     3138.85    127.04 o
   1  -1  11      981.29      971.37     64.33 o
   2  -1  11      804.48      787.94     58.62 o
   3  -1  11     2330.21     2318.66     71.44 o
   4  -1  11     1329.22     1400.88     47.40 o
   5  -1  11       93.62       76.02     33.86 o
 -10   0  11      502.51      605.07     70.96 o
  -9   0  11      268.66      361.51     54.17 o
  -8   0  11       47.67       50.36     31.11 o
  -7   0  11     1829.21     1830.52     66.86 o
  -6   0  11     1982.63     2034.63     69.20 o
  -5   0  11     1343.76     1316.99     52.07 o
  -4   0  11      113.93      142.15     20.96 o
  -3   0  11     6665.31     7003.40    319.68 o
  -2   0  11     3366.12     3631.28    143.12 o
  -1   0  11      947.61      875.65     59.89 o
   0   0  11      452.60      438.25     45.21 o
   1   0  11     6956.61     6838.16    156.27 o
   2   0  11     3863.73     3743.67    127.57 o
   3   0  11      459.26      533.59     35.76 o
   4   0  11      730.54      801.69     36.95 o
   5   0  11     1737.09     1606.72     70.77 o
 -10   1  11        0.31       18.69     33.79 o
  -9   1  11     1028.72     1063.28     81.05 o
  -8   1  11     1849.20     2030.28    108.70 o
  -7   1  11      436.78      424.06     57.98 o
  -6   1  11        6.38       16.43     27.26 o
  -5   1  11     3452.59     3098.89    257.36 o
  -4   1  11     6110.54     6360.02    220.99 o
  -3   1  11     3247.34     3136.53    130.21 o
  -2   1  11      116.04      139.95     31.81 o
  -1   1  11     8314.27     8622.31    282.57 o
   0   1  11     5496.69     5241.59    126.93 o
   1   1  11      227.79      238.84     29.80 o
   2   1  11      642.12      642.02     37.37 o
   3   1  11     1891.93     1992.02     80.08 o
   4   1  11      977.12     1006.52     55.62 o
 -10   2  11     1541.27     1804.28    113.42 o
  -9   2  11     1108.73      992.04     77.17 o
  -8   2  11       47.50       37.18     19.93 o
  -7   2  11     1909.49     1947.95    212.95 o
  -6   2  11     4360.44     4419.77    138.32 o
  -5   2  11     2107.44     2060.83    100.45 o
  -4   2  11      238.64      303.17     43.10 o
  -3   2  11     2851.90     2831.66    123.30 o
  -2   2  11     5339.88     5363.40    195.67 o
  -1   2  11     1526.59     1528.23     55.73 o
   0   2  11      180.24      179.73     23.46 o
   1   2  11     2015.20     2027.75     67.84 o
   2   2  11     2208.25     2112.44     98.28 o
   3   2  11      320.04      337.52     41.05 o
   4   2  11        5.60        5.94     23.98 o
  -9   3  11      549.24      681.96     65.74 o
  -8   3  11     2562.58     2373.80    117.37 o
  -7   3  11     1576.19     1442.56     86.06 o
  -6   3  11       90.42       58.62     29.48 o
  -5   3  11     1569.68     1482.00     85.77 o
  -4   3  11     3021.52     2837.38    124.99 o
  -3   3  11      726.16      691.91     37.78 o
  -2   3  11       31.92       18.75     17.38 o
  -1   3  11      195.98      198.22     25.36 o
   0   3  11     1708.28     1627.58     60.95 o
   1   3  11     1028.79     1029.30    107.85 o
   2   3  11       89.18       88.31     19.02 o
   3   3  11      580.50      596.14     35.56 o
  -8   4  11       72.52      112.08     35.55 o
  -7   4  11      316.40      413.21     53.19 o
  -6   4  11     1359.92     1276.03     81.68 o
  -5   4  11     1451.95     1478.75     88.10 o
  -4   4  11       34.22       11.85     25.75 o
  -3   4  11      650.08      643.16     38.14 o
  -2   4  11     1746.69     1732.79    121.29 o
  -1   4  11     1254.73     1252.22     86.30 o
   0   4  11      105.79      117.86     22.41 o
   1   4  11      419.99      420.80     83.62 o
   2   4  11      711.89      684.67     38.02 o
  -8   5  11      385.75      504.77     60.52 o
  -7   5  11      616.86      583.13     63.13 o
  -6   5  11      146.20      109.69     35.55 o
  -5   5  11      453.24      448.41     55.58 o
  -4   5  11     1470.52     1443.51     58.00 o
  -3   5  11      962.89      907.67     46.79 o
  -2   5  11       76.02       52.86     20.75 o
  -1   5  11      628.36      570.40     39.08 o
   0   5  11     1841.30     1886.18    101.61 o
   1   5  11      702.84      745.43     45.60 o
  -8   6  11       97.61       92.19     38.51 o
  -7   6  11      153.21      189.46     45.36 o
  -6   6  11     1127.77     1269.18     87.61 o
  -5   6  11      836.11      841.15     47.15 o
  -4   6  11      153.40      215.37     29.09 o
  -3   6  11      613.82      632.18     41.86 o
  -2   6  11     1410.28     1393.70     59.57 o
  -1   6  11     1272.49     1289.72     46.83 o
   0   6  11      417.84      452.97     46.77 o
  -6   7  11      268.92      226.50     48.81 o
  -5   7  11      373.96      418.35     38.54 o
  -4   7  11     2190.91     2146.27     95.51 o
  -3   7  11     1187.07     1127.67     56.00 o
  -2   7  11       42.33       50.98     21.80 o
  -1   7  11      578.08      566.66     42.71 o
  -2 -14  12        5.35       23.28     35.76 o
  -1 -14  12      894.04      930.96     79.78 o
   0 -14  12     1540.02     1689.94    104.61 o
   1 -14  12      361.50      345.14     56.85 o
   2 -14  12        1.56       22.78     30.68 o
  -4 -13  12       23.29       48.04     35.90 o
  -3 -13  12      317.99      363.20     56.36 o
  -2 -13  12     1380.67     1551.47     97.55 o
  -1 -13  12      967.58     1030.13     80.70 o
   0 -13  12        1.92      -11.50     28.36 o
   1 -13  12      156.44      185.09     43.52 o
   2 -13  12      817.49      743.89     67.86 o
   3 -13  12      764.57      750.80     68.84 o
  -5 -12  12      137.71      151.30     49.94 o
  -4 -12  12      360.98      364.61     51.42 o
  -3 -12  12      749.94      889.69     72.30 o
  -2 -12  12      281.27      307.90     49.59 o
  -1 -12  12       28.42       33.65     29.56 o
   0 -12  12      997.61     1037.26     75.05 o
   1 -12  12     1091.99      985.41     73.22 o
   2 -12  12        0.91      -18.06     20.24 o
   3 -12  12       88.47       94.94     34.21 o
   4 -12  12      501.37      461.95     56.99 o
  -6 -11  12      242.86      305.36     63.27 o
  -5 -11  12      515.01      414.06     68.21 o
  -4 -11  12      310.69      347.33     47.90 o
  -3 -11  12      202.55      242.16     42.82 o
  -2 -11  12      970.80      989.57     72.30 o
  -1 -11  12     1182.49     1319.55     83.87 o
   0 -11  12      239.40      272.70     44.65 o
   1 -11  12      407.88      318.27     48.88 o
   2 -11  12      943.30     1027.80     74.14 o
   3 -11  12     1010.06     1174.24     79.07 o
   4 -11  12        0.99        4.87     25.82 o
  -7 -10  12      622.37      710.74     87.82 o
  -6 -10  12      228.92      267.69     61.79 o
  -5 -10  12      167.19      208.02     51.28 o
  -4 -10  12      837.52      830.09     61.09 o
  -3 -10  12     1425.74     1531.79     86.69 o
  -2 -10  12      601.81      557.04     55.23 o
  -1 -10  12      994.92      994.30     68.35 o
   0 -10  12     2287.77     2185.61    108.63 o
   1 -10  12     1432.79     1529.61     86.90 o
   2 -10  12      275.10      206.75     40.70 o
   3 -10  12     1311.82     1308.40     83.45 o
   4 -10  12     1902.38     1878.42    101.15 o
   5 -10  12      269.92      345.42     47.68 o
  -7  -9  12      101.93       95.37     48.11 o
  -6  -9  12     1680.50     1413.15    107.15 o
  -5  -9  12     1763.39     1604.50     81.22 o
  -4  -9  12      182.32      225.51     37.67 o
  -3  -9  12      175.85      209.14     36.68 o
  -2  -9  12     3284.07     3381.15    138.32 o
  -1  -9  12     3784.35     3803.32    151.66 o
   0  -9  12      454.96      521.41     53.89 o
   1  -9  12      519.48      523.11     52.76 o
   2  -9  12     3245.36     3253.83    139.17 o
   3  -9  12     1858.92     1943.17     98.75 o
   4  -9  12      145.55      149.33     35.90 o
   5  -9  12      666.76      745.51     64.12 o
  -8  -8  12      704.80      759.27     87.54 o
  -7  -8  12     1872.03     1777.27    120.90 o
  -6  -8  12      548.59      488.83     68.21 o
  -5  -8  12       71.47       85.50     22.62 o
  -4  -8  12     3539.29     3355.47    133.10 o
  -3  -8  12     3658.02     3392.65    136.63 o
  -2  -8  12      311.54      256.12     38.23 o
  -1  -8  12      601.28      625.60     52.76 o
   0  -8  12     4026.73     3856.93    150.95 o
   1  -8  12     2751.31     2624.77    116.74 o
   2  -8  12      778.27      803.49     60.52 o
   3  -8  12      200.00      195.46     37.88 o
   4  -8  12     3416.79     3444.28    144.95 o
   5  -8  12     1140.96     1148.07     74.98 o
  -8  -7  12      577.32      542.50     75.19 o
  -7  -7  12        6.95       -3.81     34.07 o
  -6  -7  12     2165.99     2141.73    125.06 o
  -5  -7  12     3930.69     3779.37    111.07 o
  -4  -7  12      968.80      987.60     64.19 o
  -3  -7  12       77.76       96.99     27.86 o
  -2  -7  12     3868.31     3698.92    144.53 o
  -1  -7  12     5995.87     6017.14    210.55 o
   0  -7  12      231.28      245.12     38.65 o
   1  -7  12      195.16      177.68     35.76 o
   2  -7  12     2104.68     2154.85    104.75 o
   3  -7  12     2701.95     3012.87    129.08 o
   4  -7  12       30.12       27.23     27.23 o
   5  -7  12       89.75      108.63     32.24 o
  -9  -6  12       28.83       -7.41     38.80 o
  -8  -6  12      681.91      649.93     77.80 o
  -7  -6  12     2293.62     2259.67    130.78 o
  -6  -6  12     1120.06     1064.36     52.15 o
  -5  -6  12      247.33      239.93     47.82 o
  -4  -6  12     1530.34     1470.00     77.80 o
  -3  -6  12     3964.09     4056.62    152.57 o
  -2  -6  12     2203.19     2051.94     96.71 o
  -1  -6  12      572.98      605.57     52.62 o
   0  -6  12     2663.78     2575.82    112.51 o
   1  -6  12     2148.77     1967.72     95.44 o
   2  -6  12      907.44      787.83     58.62 o
   3  -6  12       13.23       -6.56     20.67 o
   4  -6  12      381.03      409.47     48.11 o
   5  -6  12      824.63      982.31     68.56 o
  -9  -5  12     1003.47      934.91     90.50 o
  -8  -5  12     1101.01     1012.14     89.51 o
  -7  -5  12      121.51      117.16     39.85 o
  -6  -5  12     1387.45     1515.44     73.43 o
  -5  -5  12     2912.59     2995.34     92.52 o
  -4  -5  12     1990.44     1827.56     85.56 o
  -3  -5  12       17.40        7.12     23.98 o
  -2  -5  12     1379.26     1346.42     74.14 o
  -1  -5  12     1147.42     1249.43     73.78 o
   0  -5  12      800.88      819.15     58.33 o
   1  -5  12        3.54       14.74     22.22 o
   2  -5  12      115.98      105.03     29.98 o
   3  -5  12     1323.23     1573.62     86.41 o
   4  -5  12     1284.16     1223.47     76.25 o
   5  -5  12       52.59       67.43     28.00 o
  -9  -4  12       81.31      109.40     43.73 o
  -8  -4  12      212.95      244.77     52.41 o
  -7  -4  12      757.42      847.02     75.62 o
  -6  -4  12     1705.22     1753.03     85.42 o
  -5  -4  12       40.84       41.49     18.59 o
  -4  -4  12      871.99      761.48     41.54 o
  -3  -4  12     1552.60     1460.90     77.24 o
  -2  -4  12     2298.12     2237.31    102.98 o
  -1  -4  12       12.90       17.56     22.29 o
   0  -4  12     1158.09     1109.13     68.35 o
   1  -4  12     1515.05     1401.51     78.37 o
   2  -4  12     1082.82     1137.00     70.26 o
   3  -4  12       18.87      -13.61     22.15 o
   4  -4  12      574.49      638.08     56.50 o
  -9  -3  12      350.24      340.41     58.83 o
  -8  -3  12      251.83      207.66     46.27 o
  -7  -3  12      122.47      155.00     27.76 o
  -6  -3  12      195.54      242.34     28.56 o
  -5  -3  12      719.79      759.61     47.82 o
  -4  -3  12     1452.55     1424.14     56.76 o
  -3  -3  12     1435.74     1360.60     77.66 o
  -2  -3  12     1776.07     1725.63     87.04 o
  -1  -3  12     4637.07     4409.02    164.56 o
   0  -3  12     1286.70     1297.82     75.26 o
   1  -3  12       51.12       67.65     27.93 o
   2  -3  12     3229.58     3334.03    137.27 o
   3  -3  12     1663.66     1757.16     92.12 o
   4  -3  12      248.88      318.48     44.79 o
  -9  -2  12       75.64       64.33     37.10 o
  -8  -2  12      223.27      224.73     46.70 o
  -7  -2  12     1779.11     1886.39    103.44 o
  -6  -2  12     1772.31     1649.38     62.80 o
  -5  -2  12       86.00       72.65     20.15 o
  -4  -2  12     1211.61     1094.20     47.95 o
  -3  -2  12     5757.31     5601.36    141.25 o
  -2  -2  12     3446.46     3372.97    135.86 o
  -1  -2  12       24.54       24.69     23.00 o
   0  -2  12     1636.78     1616.58     85.84 o
   1  -2  12     4589.09     4494.87    170.42 o
   2  -2  12     1765.55     1759.35     90.99 o
   3  -2  12        1.02        4.30     23.07 o
   4  -2  12     1267.49     1318.98     77.80 o
  -9  -1  12     1032.10     1052.99     84.08 o
  -8  -1  12     1990.81     2071.97    113.85 o
  -7  -1  12      143.53      131.06     23.81 o
  -6  -1  12      540.54      603.56     38.79 o
  -5  -1  12     5293.70     5387.58    138.37 o
  -4  -1  12     3866.09     4054.27    141.67 o
  -3  -1  12       10.30        3.74     14.03 o
  -2  -1  12      924.54      952.54     65.88 o
  -1  -1  12     5737.34     5758.27    205.19 o
   0  -1  12     3777.78     3673.95    146.51 o
   1  -1  12      104.56       95.08     30.75 o
   2  -1  12     1398.91     1310.02     76.96 o
   3  -1  12     4030.80     4420.38    169.93 o
   4  -1  12      883.71     1075.06     71.17 o
  -9   0  12      223.77      253.16     50.22 o
  -8   0  12      117.96      139.24     38.87 o
  -7   0  12     2706.62     2782.70     89.57 o
  -6   0  12     2786.81     2928.09    127.18 o
  -5   0  12      576.79      548.77     71.70 o
  -4   0  12      151.11      196.87     38.02 o
  -3   0  12     6206.45     6360.73    223.82 o
  -2   0  12     5652.49     5738.02    207.52 o
  -1   0  12      234.20      171.83     35.76 o
   0   0  12      755.74      787.76     62.36 o
   1   0  12     3595.50     3818.62    153.77 o
   2   0  12     2001.47     1954.53     98.75 o
   3   0  12       12.44      -11.14     19.89 o
   4   0  12      527.01      488.19     70.75 o
  -9   1  12     1178.96     1230.46     87.04 o
  -8   1  12     2066.57     2091.66     76.76 o
  -7   1  12      659.58      627.02     40.71 o
  -6   1  12      688.76      678.12     45.60 o
  -5   1  12     2329.16     2489.41    115.40 o
  -4   1  12     3567.80     3524.06    146.22 o
  -3   1  12      635.24      631.66     56.22 o
  -2   1  12     1400.65     1298.17     79.64 o
  -1   1  12     2607.89     2589.58    117.45 o
   0   1  12     2302.97     2353.56    110.39 o
   1   1  12      339.45      323.84     44.72 o
   2   1  12      381.45      373.50     46.55 o
   3   1  12     1160.10     1337.82     80.55 o
  -9   2  12      537.42      559.01     61.79 o
  -8   2  12       67.67       85.28     31.88 o
  -7   2  12     1450.75     1400.17     85.42 o
  -6   2  12     2090.53     2255.79    111.45 o
  -5   2  12      884.25      874.81     65.53 o
  -4   2  12      441.40      427.74     51.07 o
  -3   2  12     1721.89     1753.07     94.59 o
  -2   2  12     1039.43     1054.89     72.30 o
  -1   2  12      746.58      706.86     60.80 o
   0   2  12       69.16       82.18     29.48 o
   1   2  12      811.16      827.62     65.53 o
   2   2  12      924.01     1082.75     71.24 o
   3   2  12      291.71      352.90     37.78 o
  -8   3  12     1139.83     1152.44     81.33 o
  -7   3  12      659.33      723.72     66.52 o
  -6   3  12        6.07        2.47     24.62 o
  -5   3  12      979.38     1099.12     74.35 o
  -4   3  12     1377.26     1277.51     81.75 o
  -3   3  12     1006.59     1006.15     71.03 o
  -2   3  12      188.04      123.58     34.21 o
  -1   3  12      893.73      851.67     64.82 o
   0   3  12      620.34      639.42     59.82 o
   1   3  12      731.52      789.03     65.88 o
   2   3  12        7.39       11.78     21.30 o
  -8   4  12       10.05      -22.08     26.10 o
  -7   4  12      479.12      510.13     59.25 o
  -6   4  12      724.47      704.95     66.09 o
  -5   4  12      443.79      443.05     55.94 o
  -4   4  12       19.02      -14.18     24.76 o
  -3   4  12      781.95      799.97     68.07 o
  -2   4  12     1270.70     1205.42     78.30 o
  -1   4  12      240.62      280.81     43.38 o
   0   4  12       41.09       42.11     26.10 o
   1   4  12      743.93      751.65     65.32 o
  -7   5  12      367.12      367.22     56.50 o
  -6   5  12       19.42       -7.69     28.50 o
  -5   5  12      637.60      641.40     65.25 o
  -4   5  12     1963.93     2196.61    116.81 o
  -3   5  12      728.33      734.79     67.29 o
  -2   5  12        0.78       17.92     24.90 o
  -1   5  12     1497.49     1541.25     91.70 o
   0   5  12     2247.39     2152.74    112.08 o
  -6   6  12     1940.61     1942.54    112.79 o
  -5   6  12     1117.02     1109.20     81.82 o
  -4   6  12       32.38       60.66     34.07 o
  -3   6  12     1199.48     1117.74     80.62 o
  -2   6  12     2819.31     2886.26    137.55 o
  -3 -13  13      192.21      265.86     51.70 o
  -2 -13  13      508.03      567.76     65.04 o
  -1 -13  13      746.82      884.40     78.58 o
   0 -13  13       19.73       62.99     38.09 o
   1 -13  13      431.10      378.36     58.19 o
   2 -13  13      592.30      735.14     71.24 o
  -4 -12  13      594.60      664.96     64.54 o
  -3 -12  13      449.38      588.99     64.26 o
  -2 -12  13      308.13      259.37     49.38 o
  -1 -12  13      220.61      169.22     41.48 o
   0 -12  13     1567.56     1565.30     97.62 o
   1 -12  13      940.43      931.03     77.45 o
   2 -12  13       14.97       61.51     31.46 o
   3 -12  13      695.17      815.98     72.09 o
  -5 -11  13      713.58      681.89     82.11 o
  -4 -11  13      145.88      150.53     36.96 o
  -3 -11  13      572.11      478.03     55.44 o
  -2 -11  13     1309.28     1379.08     87.96 o
  -1 -11  13      622.01      639.71     63.20 o
   0 -11  13       78.92       53.68     32.73 o
   1 -11  13      915.52      796.30     69.55 o
   2 -11  13     1980.06     2156.33    113.92 o
   3 -11  13      438.38      418.50     55.37 o
  -6 -10  13        4.67       63.41     44.09 o
  -5 -10  13      608.64      584.38     44.62 o
  -4 -10  13     2148.67     1970.61    101.08 o
  -3 -10  13     1145.88     1215.36     75.69 o
  -2 -10  13       33.99       56.50     28.99 o
  -1 -10  13      890.71      924.68     71.31 o
   0 -10  13     3140.08     3280.92    142.70 o
   1 -10  13      694.76      619.11     60.24 o
   2 -10  13       69.74       84.72     30.54 o
   3 -10  13      266.85      231.86     42.60 o
   4 -10  13     1902.93     1692.97     96.57 o
  -7  -9  13      274.22      225.72     57.63 o
  -6  -9  13     1690.06     1485.24    109.69 o
  -5  -9  13     2283.12     2215.98     82.35 o
  -4  -9  13       30.11       30.19     26.03 o
  -3  -9  13     1552.11     1512.40     86.20 o
  -2  -9  13     3335.10     3404.71    141.85 o
  -1  -9  13     2461.41     2237.38    107.64 o
   0  -9  13        3.23       -3.53     22.78 o
   1  -9  13     1554.29     1436.99     85.21 o
   2  -9  13     2252.47     2214.95    108.77 o
   3  -9  13     1104.80     1093.97     76.25 o
   4  -9  13        9.37      -14.46     24.83 o
  -7  -8  13     1691.94     1563.47    113.42 o
  -6  -8  13      354.34      304.51     59.89 o
  -5  -8  13      681.29      656.31     49.13 o
  -4  -8  13     3657.40     3610.19    144.18 o
  -3  -8  13     3828.70     3649.83    146.79 o
  -2  -8  13      138.76      140.86     35.97 o
  -1  -8  13     1111.40     1112.66     72.79 o
   0  -8  13     2372.56     2426.07    114.76 o
   1  -8  13     2165.20     2262.85    111.03 o
   2  -8  13        6.22       -6.49     26.03 o
   3  -8  13      534.82      632.09     58.48 o
   4  -8  13      698.53      793.97     66.09 o
  -8  -7  13      681.38      735.14     85.14 o
  -7  -7  13      191.71      215.07     52.06 o
  -6  -7  13     1255.66     1286.20     59.35 o
  -5  -7  13     2075.26     2076.86     77.31 o
  -4  -7  13      789.53      751.86     58.90 o
  -3  -7  13      345.40      389.72     46.41 o
  -2  -7  13     2118.18     2054.97    101.08 o
  -1  -7  13     2716.52     2351.51    108.98 o
   0  -7  13      369.09      430.28     48.67 o
   1  -7  13      881.50      754.19     61.09 o
   2  -7  13      658.23      672.79     59.96 o
   3  -7  13      559.66      582.50     57.91 o
   4  -7  13      300.64      307.33     46.48 o
  -8  -6  13      499.25      466.04     69.62 o
  -7  -6  13      992.33      989.57     88.10 o
  -6  -6  13      818.33      809.64     61.65 o
  -5  -6  13       26.46       24.26     19.25 o
  -4  -6  13     1694.37     1692.06     88.67 o
  -3  -6  13     1628.21     1659.89     88.10 o
  -2  -6  13     1273.53     1256.56     76.46 o
  -1  -6  13       39.62       29.91     24.97 o
   0  -6  13     2195.78     2257.91    106.51 o
   1  -6  13     1074.40     1046.99     69.48 o
   2  -6  13      313.01      328.85     45.36 o
   3  -6  13      227.62      157.16     35.69 o
   4  -6  13      831.20      949.86     69.62 o
  -8  -5  13      308.76      315.23     58.69 o
  -7  -5  13        2.02        3.74     30.19 o
  -6  -5  13      698.04      718.40     48.11 o
  -5  -5  13     1128.58     1114.01     62.60 o
  -4  -5  13      462.79      485.37     36.15 o
  -3  -5  13       13.27        0.92     22.08 o
  -2  -5  13     1294.67     1375.48     80.55 o
  -1  -5  13     2175.21     2130.94    102.63 o
   0  -5  13      814.07      830.44     62.36 o
   1  -5  13       25.65       21.58     27.02 o
   2  -5  13     1589.55     1566.71     88.52 o
   3  -5  13     1550.85     1515.78     87.47 o
   4  -5  13      163.03      170.98     38.09 o
  -9  -4  13       38.75       43.73     36.82 o
  -8  -4  13      219.45      120.90     39.22 o
  -7  -4  13     1035.36     1052.49     82.32 o
  -6  -4  13      467.99      500.52     38.14 o
  -5  -4  13       62.11       60.83     25.53 o
  -4  -4  13      665.05      644.46     61.16 o
  -3  -4  13     2025.65     1930.19     94.73 o
  -2  -4  13     1373.18     1160.20     71.45 o
  -1  -4  13       54.02       74.35     27.16 o
   0  -4  13     2443.20     2578.50    115.89 o
   1  -4  13     2385.03     2240.98    108.13 o
   2  -4  13      560.03      550.33     54.60 o
   3  -4  13       26.98       37.10     24.34 o
   4  -4  13     1811.24     1972.44    102.98 o
  -9  -3  13      659.88      791.43     80.98 o
  -8  -3  13      422.84      387.32     58.62 o
  -7  -3  13        0.90        6.29     18.56 o
  -6  -3  13      755.77      735.22     44.14 o
  -5  -3  13     2676.30     2560.67     83.96 o
  -4  -3  13     1415.85     1362.65     57.31 o
  -3  -3  13       51.42       17.99     23.49 o
  -2  -3  13     1880.22     1897.74     98.40 o
  -1  -3  13     5414.14     5523.45    201.53 o
   0  -3  13     1267.58     1293.02     80.48 o
   1  -3  13      532.45      509.07     54.17 o
   2  -3  13     1603.58     1713.43     93.96 o
   3  -3  13     2149.91     2363.72    113.07 o
   4  -3  13      142.89      192.78     38.87 o
  -9  -2  13       13.56        3.10     29.70 o
  -8  -2  13      789.94      775.00     72.16 o
  -7  -2  13     1948.56     2013.89     74.21 o
  -6  -2  13     1834.09     1843.19     69.07 o
  -5  -2  13      363.30      361.01     32.97 o
  -4  -2  13     2095.30     2132.56     72.95 o
  -3  -2  13     3553.89     3896.45    109.33 o
  -2  -2  13     1892.81     2032.61    101.86 o
  -1  -2  13      504.92      530.23     54.31 o
   0  -2  13     2064.16     2079.94    103.20 o
   1  -2  13     3134.09     3145.55    136.84 o
   2  -2  13     1208.69     1264.67     79.78 o
   3  -2  13       88.52      115.26     32.73 o
  -9  -1  13     1585.13     1680.63    107.29 o
  -8  -1  13     1804.02     1768.94    104.82 o
  -7  -1  13       85.95      110.44     24.00 o
  -6  -1  13     2068.83     2013.92     76.96 o
  -5  -1  13     5477.63     5399.88    141.10 o
  -4  -1  13     2876.82     3188.09    138.18 o
  -3  -1  13       11.09      -20.60     22.92 o
  -2  -1  13     2963.25     2785.25    124.92 o
  -1  -1  13     3839.38     4063.67    163.22 o
   0  -1  13     1630.03     1819.52     97.69 o
   1  -1  13        5.06        3.32     23.49 o
   2  -1  13      864.58      999.52     70.75 o
   3  -1  13     1493.88     1730.29     95.58 o
  -9   0  13      168.56      219.09     48.11 o
  -8   0  13      721.01      771.05     69.97 o
  -7   0  13     2005.15     2179.03     94.59 o
  -6   0  13     2551.68     2734.81    124.78 o
  -5   0  13      368.12      355.86     46.98 o
  -4   0  13     1556.21     1474.87     87.89 o
  -3   0  13     3274.39     3283.60    140.65 o
  -2   0  13     2533.36     2395.81    114.55 o
  -1   0  13       42.08        3.53     22.78 o
   0   0  13     1643.12     1535.46     89.02 o
   1   0  13     1538.84     1499.56     87.75 o
   2   0  13      538.02      604.15     58.55 o
   3   0  13       10.56       -4.51     22.43 o
  -8   1  13      971.90      964.53     73.22 o
  -7   1  13      206.63      162.94     38.02 o
  -6   1  13       89.14       90.36     34.56 o
  -5   1  13     1388.04     1344.66     83.45 o
  -4   1  13     1201.60     1257.97     82.04 o
  -3   1  13      588.98      549.70     57.35 o
  -2   1  13      107.57       94.87     30.33 o
  -1   1  13     1744.96     1648.75     92.97 o
   0   1  13      787.32      974.76     70.75 o
   1   1  13      109.58      160.61     35.41 o
   2   1  13      291.46      260.14     45.21 o
  -8   2  13       12.71       11.43     26.73 o
  -7   2  13     1114.73     1244.42     83.09 o
  -6   2  13      789.08      852.31     70.75 o
  -5   2  13      151.06      166.96     38.44 o
  -4   2  13      111.21      131.13     35.34 o
  -3   2  13     1690.79     1603.74     94.24 o
  -2   2  13      652.35      662.91     61.93 o
  -1   2  13      121.38      100.45     30.19 o
   0   2  13       72.47       52.76     28.99 o
   1   2  13     1054.36      956.56     70.18 o
  -8   3  13      539.31      653.88     67.08 o
  -7   3  13      108.28      114.76     37.24 o
  -6   3  13       39.26       33.36     29.27 o
  -5   3  13      850.24      946.83     75.90 o
  -4   3  13     1322.24     1157.87     79.35 o
  -3   3  13      161.33      180.58     39.78 o
  -2   3  13      139.19       53.47     29.70 o
  -1   3  13     1166.68     1259.03     83.80 o
   0   3  13     1075.16     1092.06     77.94 o
  -7   4  13      627.46      747.20     71.88 o
  -6   4  13     1117.94     1069.98     84.22 o
  -5   4  13      465.53      527.27     62.99 o
  -4   4  13       56.87       97.77     37.31 o
  -3   4  13     1334.62     1315.95     87.04 o
  -2   4  13     2280.28     2090.88    111.03 o
  -1   4  13      539.50      527.48     59.96 o
  -5   5  13     1254.13     1252.68     89.58 o
  -4   5  13     2017.23     2080.30    115.68 o
  -3   5  13      487.06      369.97     55.58 o
  -2   5  13      655.35      671.02     68.70 o
  -1 -13  14      173.56      186.85     51.35 o
  -4 -12  14      988.26     1113.93     81.26 o
  -3 -12  14      588.26      600.84     63.98 o
  -2 -12  14       47.81       92.83     35.97 o
  -1 -12  14     1141.63     1105.11     86.97 o
   0 -12  14     2046.75     2066.75    115.54 o
   1 -12  14      426.52      495.24     64.26 o
  -5 -11  14      750.38      586.38     79.71 o
  -4 -11  14       31.35      102.00     35.90 o
  -3 -11  14     1175.59     1086.56     78.51 o
  -2 -11  14     2998.43     2908.48    135.22 o
  -1 -11  14      632.35      674.48     65.67 o
   0 -11  14      519.49      608.95     64.68 o
   1 -11  14      893.72      898.16     73.01 o
   2 -11  14     1380.26     1347.20     87.40 o
  -6 -10  14        5.52        5.57     33.86 o
  -5 -10  14     1232.24     1275.33     78.61 o
  -4 -10  14     1850.97     2070.07    106.02 o
  -3 -10  14     1009.09     1004.31     74.42 o
  -2 -10  14       10.35       28.29     30.19 o
  -1 -10  14     1575.76     1453.07     87.89 o
   0 -10  14     2016.27     2074.09    108.35 o
   1 -10  14     1046.04     1144.40     78.65 o
   2 -10  14       65.37       62.71     30.68 o
   3 -10  14      920.29     1086.00     79.50 o
  -6  -9  14     1593.81     1583.22    112.79 o
  -5  -9  14     1113.81     1085.22     62.39 o
  -4  -9  14       27.43       13.12     26.10 o
  -3  -9  14     1580.22     1520.51     88.74 o
  -2  -9  14     2006.27     1935.83    102.63 o
  -1  -9  14     1199.70     1095.80     77.45 o
   0  -9  14       46.24       76.60     33.72 o
   1  -9  14     1755.52     1878.20    103.55 o
   2  -9  14     1442.66     1411.10     86.90 o
   3  -9  14      172.35      204.35     42.75 o
  -7  -8  14      833.43      920.87     92.69 o
  -6  -8  14       86.26       88.17     42.46 o
  -5  -8  14      339.54      348.55     37.01 o
  -4  -8  14     1534.07     1628.01     90.43 o
  -3  -8  14     1423.95     1318.35     82.32 o
  -2  -8  14      143.68      150.60     35.83 o
  -1  -8  14      543.23      560.92     56.50 o
   0  -8  14     1476.98     1468.88     86.76 o
   1  -8  14      884.61      822.47     66.73 o
   2  -8  14      208.92      245.19     42.96 o
   3  -8  14      306.06      318.12     49.31 o
  -7  -7  14       26.66       12.91     34.28 o
  -6  -7  14     1388.92     1480.89     65.22 o
  -5  -7  14      965.82      998.55    117.30 o
  -4  -7  14      170.10      154.62     37.88 o
  -3  -7  14       44.07       32.38     29.13 o
  -2  -7  14     1212.50     1167.61     77.31 o
  -1  -7  14     1114.99     1001.49     71.67 o
   0  -7  14      447.88      374.55     48.11 o
   1  -7  14      154.14      190.52     38.44 o
   2  -7  14     1404.91     1424.37     85.56 o
   3  -7  14      498.72      505.61     55.94 o
  -8  -6  14      240.12      240.32     55.02 o
  -7  -6  14      572.08      550.40     70.47 o
  -6  -6  14      271.58      294.84     34.33 o
  -5  -6  14       15.87       20.03     25.08 o
  -4  -6  14     1188.48     1112.94     73.64 o
  -3  -6  14     1336.40     1299.09     79.07 o
  -2  -6  14       10.79       10.16     24.69 o
  -1  -6  14       35.69       43.87     27.51 o
   0  -6  14     1264.83     1170.78     77.73 o
   1  -6  14     1452.26     1446.37     87.54 o
   2  -6  14       16.05       35.55     27.37 o
   3  -6  14      110.97      105.74     34.78 o
  -8  -5  14      186.91      218.95     52.62 o
  -7  -5  14       87.98       68.84     34.92 o
  -6  -5  14      496.54      549.63     81.68 o
  -5  -5  14     1437.36     1323.24     60.14 o
  -4  -5  14      533.08      488.07     37.93 o
  -3  -5  14      327.11      267.06     42.96 o
  -2  -5  14     2205.98     2097.72    103.90 o
  -1  -5  14     2019.57     2027.53    103.13 o
   0  -5  14      144.98      170.35     38.30 o
   1  -5  14      528.68      548.01     55.94 o
   2  -5  14     2074.90     2305.94    113.78 o
   3  -5  14     1548.59     1608.75     92.33 o
  -8  -4  14      834.50      896.18     84.15 o
  -7  -4  14     1498.32     1542.16    100.73 o
  -6  -4  14      374.85      372.76     35.39 o
  -5  -4  14      480.43      507.20     39.23 o
  -4  -4  14     2262.07     2049.06     85.42 o
  -3  -4  14     3170.70     3325.57    141.64 o
  -2  -4  14      967.55      889.34     69.06 o
  -1  -4  14     1054.39      866.84     65.39 o
   0  -4  14     3307.94     3304.90    142.98 o
   1  -4  14     2900.44     2835.47    129.51 o
   2  -4  14      170.24      237.71     45.21 o
   3  -4  14     1061.99     1067.59     74.84 o
  -8  -3  14      709.75      758.77     76.67 o
  -7  -3  14      103.81      120.13     27.30 o
  -6  -3  14     1871.95     2048.88    142.94 o
  -5  -3  14     3081.77     3193.57    206.50 o
  -4  -3  14     1516.69     1477.96     83.23 o
  -3  -3  14      549.24      605.59     66.55 o
  -2  -3  14     3229.27     3307.30    143.19 o
  -1  -3  14     2991.94     3075.51    135.93 o
   0  -3  14      761.18      873.33     66.66 o
   1  -3  14      622.34      611.00     60.24 o
   2  -3  14     1674.97     1756.67     98.19 o
   3  -3  14      931.70     1004.17     74.49 o
  -8  -2  14     1329.07     1379.01     93.60 o
  -7  -2  14     2509.91     2524.67     87.17 o
  -6  -2  14      688.92      704.18     44.42 o
  -5  -2  14        1.43       -4.29     17.04 o
  -4  -2  14     2647.40     2754.92    127.88 o
  -3  -2  14     3304.52     3464.24    148.20 o
  -2  -2  14      976.66     1099.05     76.60 o
  -1  -2  14       94.34      106.02     35.27 o
   0  -2  14     2249.23     2301.29    114.69 o
   1  -2  14     1285.44     1350.87     84.15 o
   2  -2  14      514.05      536.79     58.05 o
  -8  -1  14      749.27      786.92     72.51 o
  -7  -1  14        0.41       15.11     19.89 o
  -6  -1  14     1744.16     1782.70     98.75 o
  -5  -1  14     1689.72     1733.60     97.62 o
  -4  -1  14      558.33      506.39     56.36 o
  -3  -1  14        1.97       -9.24     26.31 o
  -2  -1  14     1301.48     1247.81     83.38 o
  -1  -1  14     1888.19     1976.96    104.61 o
   0  -1  14      457.52      486.43     55.16 o
   1  -1  14        7.49       -5.43     25.04 o
   2  -1  14      607.48      749.04     66.94 o
  -7   0  14     1634.89     1766.54    100.80 o
  -6   0  14     1032.75     1007.35     74.21 o
  -5   0  14       17.28       -1.69     26.10 o
  -4   0  14      420.07      408.48     53.75 o
  -3   0  14     1660.38     1452.65     88.45 o
  -2   0  14      818.27      759.27     66.38 o
  -1   0  14        9.61       24.62     26.24 o
   0   0  14      334.86      311.35     48.18 o
   1   0  14     1039.22     1053.13     75.55 o
  -8   1  14      719.44      729.36     69.76 o
  -7   1  14        5.27       17.63     28.22 o
  -6   1  14      244.24      271.36     48.39 o
  -5   1  14     1085.19     1067.38     78.09 o
  -4   1  14      696.55      676.10     65.88 o
  -3   1  14       23.57       53.40     31.67 o
  -2   1  14      218.71      256.40     45.85 o
  -1   1  14     1364.72     1532.92     92.47 o
   0   1  14      604.50      521.70     59.18 o
   1   1  14        0.68      -14.32     22.43 o
  -7   2  14      538.50      666.16     67.79 o
  -6   2  14     1039.29     1139.46     83.02 o
  -5   2  14       20.88       69.20     31.60 o
  -4   2  14      372.42      412.86     57.14 o
  -3   2  14     1085.84     1031.97     75.90 o
  -2   2  14     1070.63     1219.52     83.30 o
  -1   2  14        4.82       37.74     28.43 o
   0   2  14      511.87      365.17     52.76 o
  -6   3  14      482.08      516.12     63.62 o
  -5   3  14     2061.96     2046.86    113.28 o
  -4   3  14     1427.76     1452.23     92.76 o
  -3   3  14       60.10       47.33     28.71 o
  -2   3  14     1229.26     1299.51     85.99 o
  -3 -11  15     2341.58     2734.25    133.25 o
  -2 -11  15     1996.98     2023.94    113.92 o
  -1 -11  15      238.34      262.96     50.29 o
   0 -11  15      327.11      331.95     55.72 o
  -5 -10  15      849.76      797.33     61.61 o
  -4 -10  15     1581.95     1777.12    101.57 o
  -3 -10  15      602.09      584.55     61.44 o
  -2 -10  15        2.37        3.74     26.73 o
  -1 -10  15     1250.20     1128.11     80.62 o
   0 -10  15     1443.76     1485.03     94.17 o
   1 -10  15      290.43      383.09     54.10 o
  -5  -9  15      633.91      631.69    106.97 o
  -4  -9  15        9.85        6.42     28.14 o
  -3  -9  15      184.56      231.72     44.65 o
  -2  -9  15     1313.72     1173.89     79.50 o
  -1  -9  15      590.49      589.62     61.79 o
   0  -9  15       31.86        9.31     30.82 o
   1  -9  15      174.23      148.13     39.85 o
   2  -9  15     1252.77     1213.53     83.73 o
  -6  -8  15        0.74       11.71     31.60 o
  -5  -8  15      147.65      180.66     31.06 o
  -4  -8  15      734.03      853.43     69.83 o
  -3  -8  15      633.56      624.68     61.51 o
  -2  -8  15       17.08        6.00     26.95 o
  -1  -8  15      318.31      286.88     48.60 o
   0  -8  15     1005.92     1167.40     79.57 o
   1  -8  15      504.92      523.95     57.63 o
   2  -8  15        1.54        9.59     25.46 o
  -7  -7  15       70.96      126.54     41.97 o
  -6  -7  15      549.59      601.25     46.04 o
  -5  -7  15      666.60      747.11     48.98 o
  -4  -7  15        7.68       12.06     27.93 o
  -3  -7  15      203.04      254.50     45.36 o
  -2  -7  15      968.28      909.72     69.83 o
  -1  -7  15     1365.07     1251.41     83.94 o
   0  -7  15        2.52       -4.66     22.22 o
   1  -7  15      478.68      517.89     59.04 o
   2  -7  15      847.39      890.33     74.06 o
  -7  -6  15      719.43      680.97     77.73 o
  -6  -6  15      136.22      113.43     33.26 o
  -5  -6  15      741.04      760.23     49.51 o
  -4  -6  15     1582.22     1462.47    122.45 o
  -3  -6  15     1181.10     1124.79     75.19 o
  -2  -6  15       47.73       83.87     33.58 o
  -1  -6  15     1091.44     1102.43     78.51 o
   0  -6  15     1671.82     1630.19     94.17 o
   1  -6  15     1036.17     1056.16     77.03 o
   2  -6  15        1.30      -25.53     21.87 o
  -7  -5  15      372.28      371.03     58.97 o
  -6  -5  15     2031.73     2005.64     78.30 o
  -5  -5  15     1089.86     1081.08     55.23 o
  -4  -5  15       69.15      102.72     24.93 o
  -3  -5  15     1266.78     1204.15     78.93 o
  -2  -5  15     2867.78     2678.24    124.99 o
  -1  -5  15     1324.29     1323.00     84.86 o
   0  -5  15       10.65       12.56     26.52 o
   1  -5  15     1813.99     1971.17    105.95 o
   2  -5  15     1617.84     1730.36    100.30 o
  -7  -4  15     1402.78     1610.82     69.13 o
  -6  -4  15      385.02      370.95     36.97 o
  -5  -4  15      918.26      935.99     89.65 o
  -4  -4  15     3587.67     3650.92    110.82 o
  -3  -4  15     1884.38     2018.50    107.64 o
  -2  -4  15      162.70      169.50     41.34 o
  -1  -4  15      732.57      726.33     67.01 o
   0  -4  15     3740.87     3906.23    166.40 o
   1  -4  15     1430.19     1425.35     90.43 o
   2  -4  15        2.01      -30.40     21.37 o
  -7  -3  15      108.99       91.86     36.19 o
  -6  -3  15     2516.18     2578.45    124.08 o
  -5  -3  15     3032.38     3107.83     99.43 o
  -4  -3  15      121.78      169.78     39.43 o
  -3  -3  15      589.08      678.50     65.67 o
  -2  -3  15     2682.24     3002.72    139.95 o
  -1  -3  15     1533.36     1594.78     94.73 o
   0  -3  15      226.62      262.33     46.34 o
   1  -3  15      147.83      137.76     38.30 o
  -7  -2  15     1443.59     1495.33     66.02 o
  -6  -2  15      612.30      679.77     65.81 o
  -5  -2  15       40.39       52.13     34.42 o
  -4  -2  15     1270.14     1249.36     83.87 o
  -3  -2  15     1772.95     1995.86    109.90 o
  -2  -2  15      320.05      337.66     51.42 o
  -1  -2  15       59.13       72.65     31.67 o
   0  -2  15      587.75      750.17     68.77 o
   1  -2  15      868.58      901.05     73.85 o
  -7  -1  15       20.31       11.29     28.92 o
  -6  -1  15      243.32      243.99     46.84 o
  -5  -1  15     1507.54     1460.27     92.69 o
  -4  -1  15      499.14      507.09     59.53 o
  -3  -1  15      107.71      123.37     39.50 o
  -2  -1  15      315.62      363.69     53.04 o
  -1  -1  15     1217.33     1194.62     82.18 o
   0  -1  15      357.54      448.76     57.91 o
  -7   0  15      500.92      633.00     67.58 o
  -6   0  15      296.63      294.35     51.14 o
  -5   0  15       10.86       45.57     33.29 o
  -4   0  15      640.59      761.38     70.40 o
  -3   0  15      727.85      732.96     70.26 o
  -2   0  15      293.67      355.16     53.04 o
  -1   0  15       44.94       28.71     28.85 o
   0   0  15      531.89      612.90     65.18 o
  -6   1  15      492.74      487.13     61.23 o
  -5   1  15      858.59      858.16     76.53 o
  -4   1  15      953.15      980.90     80.20 o
  -3   1  15        0.70        9.88     32.80 o
  -2   1  15     1316.48     1233.98     85.21 o
  -1   1  15     1505.27     1688.32    102.14 o
  -4   2  15     1194.85     1352.56     92.83 o
  -3   2  15     2168.59     2215.16    120.76 o
  -2 -10  16       91.74      120.27     40.35 o
  -4  -9  16       19.91       45.85     34.49 o
  -3  -9  16      413.28      516.62     61.23 o
  -2  -9  16      545.40      484.45     59.60 o
  -1  -9  16      452.45      331.81     54.31 o
   0  -9  16       16.77       14.11     28.29 o
  -5  -8  16      374.35      376.23     40.42 o
  -4  -8  16      688.91      683.44     67.01 o
  -3  -8  16      383.12      382.31     55.72 o
  -2  -8  16       17.08       20.10     33.29 o
  -1  -8  16      595.56      419.49     57.42 o
   0  -8  16      729.23      706.29     67.36 o
  -5  -7  16      763.31      751.33     51.28 o
  -4  -7  16        4.04        5.56     30.75 o
  -3  -7  16     1754.37     1685.85     98.19 o
  -2  -7  16     2323.65     2433.05    123.30 o
  -1  -7  16      391.90      452.36     58.05 o
   0  -7  16       85.76      161.39     41.05 o
  -6  -6  16        0.42       22.20     22.18 o
  -5  -6  16      814.64      905.70     54.95 o
  -4  -6  16     2750.10     2823.00     97.73 o
  -3  -6  16      703.22      681.25     65.25 o
  -2  -6  16       73.23       74.63     33.43 o
  -1  -6  16     1506.72     1448.84     91.35 o
   0  -6  16     1883.90     1860.50    104.40 o
  -6  -5  16     2165.36     2249.68     85.51 o
  -5  -5  16     1008.04     1012.61     56.90 o
  -4  -5  16       16.38       16.88     19.33 o
  -3  -5  16      854.29      760.75     70.40 o
  -2  -5  16     2377.94     2623.08    131.83 o
  -1  -5  16      905.12      827.12     72.30 o
   0  -5  16       10.59       27.93     29.27 o
  -6  -4  16       70.02       75.44     24.72 o
  -5  -4  16      442.39      466.98     44.19 o
  -4  -4  16     2156.63     2167.34    116.18 o
  -3  -4  16     1184.40     1265.09     86.48 o
  -2  -4  16       44.59       84.01     36.82 o
  -1  -4  16      726.94      931.31     76.32 o
   0  -4  16     1124.43     1321.80     89.37 o
  -6  -3  16      766.28      812.66     72.51 o
  -5  -3  16     1121.05     1116.96     83.45 o
  -4  -3  16      241.70      284.90     51.99 o
  -3  -3  16      643.31      724.77     69.34 o
  -2  -3  16      965.92      920.66     76.53 o
  -1  -3  16      629.20      679.28     68.56 o
  -6  -2  16      220.42      283.77     51.00 o
  -5  -2  16      227.38      192.99     44.72 o
  -4  -2  16      601.54      575.94     65.39 o
  -3  -2  16     1082.69     1126.06     85.84 o
  -2  -2  16      314.93      379.77     58.19 o
  -1  -2  16      318.11      407.78     57.56 o
  -5  -1  16      983.44     1129.10     85.00 o
  -4  -1  16      396.05      354.24     57.21 o
  -3  -1  16       59.16       51.35     36.26 o
  -2  -1  16      937.32     1057.50     79.28 o
 
